# Supplementary material for: Structures of human organellar SPFH protein complexes
Source: Nat Commun. 2025 Nov 17;16:10064. doi: 10.1038/s41467-025-65078-3 (PMC12624060; doi:10.1038/s41467-025-65078-3)
Supplement: Supplementary file 4 — Source Data [file 41467_2025_65078_MOESM4_ESM.zip › Source Data.xlsx]

## Sheet: Fig. 7d
	CC1 aa	subunit #
QmcA	83	26
HflK/C	74	24
PHB1/2	56	22
Erlin1/2	101	26
FLOT1/2	192	44
MVP	156	39
Stomatin	42	16

## Sheet: Fig.S1c
				Coomassie
				Blots
				left-Erlin1
				right-Erlin2

## Sheet: Fig.S1d
Chrom.1		Chrom.1		Chrom.1		Chrom.1		Chrom.1		Chrom.1		Chrom.1
UV		Cond		Conc B		Injection		Run Log		Fraction		UV_CUT_TEMP@100,BASEM
ml	mAU	ml	mS/cm	ml	%	ml	Injection	ml	Logbook	ml	Fraction	ml	mAU
-1.00879	0	-1.00879	15.8798	-1.00879	0	0.000333		-1.00879	Method Settings	7.00312	2	0	-5.6608
-1.0081	-4.72413	-1.00741	15.8647	-1.00189	0			-1.00871	Equilibration	7.50289	3	0.00069	-5.6608
-1.00741	-4.65621	-1.00603	15.8703	-0.994989	0			-0.007465	Sample Application	8.0028	4	0.00138	-5.6608
-1.00672	-4.6016	-1.00465	15.8739	-0.988086	0			1.99922	Elution	8.50293	5	0.002071	-5.6608
-1.00603	-4.55572	-1.00327	15.8765	-0.981183	0			24.0038	Elution	9.0035	6	0.002761	-5.6608
-1.00534	-4.5151	-1.00189	15.8788	-0.97428	0					9.50339	7	0.003451	-5.6608
-1.00465	-4.4781	-1.00051	15.8809	-0.967378	0					10.0035	8	0.004141	-5.6608
-1.00396	-4.44353	-0.999131	15.8827	-0.960475	0					10.5034	9	0.004832	-5.6608
-1.00327	-4.41063	-0.99775	15.8843	-0.953572	0					11.004	10	0.005522	-5.6608
-1.00258	-4.37723	-0.99637	15.8857	-0.946669	0					11.5035	11	0.006212	-5.6608
-1.00189	-4.34305	-0.994989	15.8868	-0.939767	0					12.0041	12	0.006902	-5.6608
-1.0012	-4.30882	-0.993609	15.888	-0.932864	0					12.5042	13	0.007593	-5.6608
-1.00051	-4.27435	-0.992228	15.8889	-0.925961	0					13.0041	14	0.008283	-5.6608
-0.999821	-4.23954	-0.990848	15.8897	-0.919058	0					13.504	15	0.008973	-5.6608
-0.999131	-4.20445	-0.989467	15.8903	-0.912155	0					14.0041	16	0.009663	-5.6608
-0.998441	-4.16942	-0.988087	15.8908	-0.905253	0					14.5047	17	0.010354	-5.6608
-0.997751	-4.13402	-0.986706	15.8911	-0.89835	0					15.0046	18	0.011044	-5.6608
-0.99706	-4.0997	-0.985326	15.8912	-0.891447	0					15.5047	19	0.011734	-5.6608
-0.99637	-4.06694	-0.983945	15.8913	-0.884544	0					16.0046	20	0.012424	-5.6608
-0.99568	-4.03532	-0.982565	15.8913	-0.877641	0					16.5048	21	0.013115	-5.6608
-0.99499	-4.00187	-0.981184	15.8912	-0.870739	0					17.0047	22	0.013805	-5.6608
-0.994299	-3.96635	-0.979804	15.8909	-0.863836	0					17.5053	23	0.014495	-5.6608
-0.993609	-3.92938	-0.978423	15.8904	-0.856933	0					18.0054	24	0.015185	-5.6608
-0.992919	-3.89138	-0.977043	15.8898	-0.85003	0					18.5053	25	0.015875	-5.6608
-0.992229	-3.85267	-0.975662	15.8891	-0.843128	0					19.0052	26	0.016566	-5.6608
-0.991538	-3.8136	-0.974282	15.8882	-0.836225	0					19.5053	27	0.017256	-5.6608
-0.990848	-3.77378	-0.972901	15.8874	-0.829322	0					20.0059	28	0.017946	-5.6608
-0.990158	-3.73287	-0.971521	15.8865	-0.822419	0					20.506	29	0.018636	-5.6608
-0.989468	-3.69155	-0.97014	15.8855	-0.815516	0					21.0059	30	0.019327	-5.6608
-0.988777	-3.64988	-0.968759	15.8844	-0.808614	0					21.5059	31	0.020017	-5.6608
-0.988087	-3.60743	-0.967379	15.8832	-0.801711	0					22.006	32	0.020707	-5.6608
-0.987397	-3.56342	-0.965998	15.8819	-0.794808	0					22.5059	33	0.021397	-5.6608
-0.986707	-3.51914	-0.964618	15.8806	-0.787905	0					23.0065	34	0.022088	-5.6608
-0.986016	-3.47438	-0.963237	15.8792	-0.781003	0					23.5059	35	0.022778	-5.6608
-0.985326	-3.4283	-0.961857	15.8778	-0.7741	0					24.0032	Waste	0.023468	-5.6608
-0.984636	-3.38734	-0.960476	15.8764	-0.767197	0					24.3351	Waste	0.024158	-5.6608
-0.983946	-3.35796	-0.959096	15.875	-0.760294	0							0.024849	-5.6608
-0.983256	-3.32715	-0.957715	15.8737	-0.753392	0							0.025539	-5.6608
-0.982565	-3.30112	-0.956335	15.8725	-0.746489	0							0.026229	-5.6608
-0.981875	-3.27417	-0.954954	15.8713	-0.739586	0							0.026919	-5.6608
-0.981185	-3.24617	-0.953574	15.8704	-0.732683	0							0.027609	-5.6608
-0.980495	-3.21751	-0.952193	15.8696	-0.72578	0							0.0283	-5.6608
-0.979804	-3.18821	-0.950813	15.8689	-0.718878	0							0.02899	-5.6608
-0.979114	-3.15659	-0.949432	15.8683	-0.711975	0							0.02968	-5.6608
-0.978424	-3.12599	-0.948052	15.8678	-0.705072	0							0.03037	-5.6608
-0.977734	-3.09629	-0.946671	15.8673	-0.698169	0							0.031061	-5.6608
-0.977043	-3.06865	-0.945291	15.8669	-0.691266	0							0.031751	-5.6608
-0.976353	-3.04363	-0.94391	15.8667	-0.684364	0							0.032441	-5.6608
-0.975663	-3.021	-0.94253	15.8664	-0.677461	0							0.033131	-5.6608
-0.974973	-3.00189	-0.941149	15.8661	-0.670558	0							0.033822	-5.6608
-0.974282	-2.98499	-0.939769	15.8655	-0.663655	0							0.034512	-5.6608
-0.973592	-2.9704	-0.938388	15.8645	-0.656753	0							0.035202	-5.6608
-0.972902	-2.95798	-0.937008	15.8633	-0.64985	0							0.035892	-5.6608
-0.972212	-2.94769	-0.935627	15.8622	-0.642947	0							0.036583	-5.6608
-0.971521	-2.93961	-0.934247	15.8611	-0.636044	0							0.037273	-5.6608
-0.970831	-2.93371	-0.932866	15.8601	-0.629141	0							0.037963	-5.6608
-0.970141	-2.92898	-0.931486	15.8594	-0.622239	0							0.038653	-5.6608
-0.969451	-2.92508	-0.930105	15.8585	-0.615336	0							0.039344	-5.6608
-0.96876	-2.92211	-0.928725	15.8567	-0.608433	0							0.040034	-5.6608
-0.96807	-2.9203	-0.927344	15.8526	-0.60153	0							0.040724	-5.6608
-0.96738	-2.91992	-0.925964	15.8454	-0.594628	0							0.041414	-5.6608
-0.96669	-2.91863	-0.924583	15.8345	-0.587725	0							0.042104	-5.6608
-0.966	-2.91905	-0.923203	15.8197	-0.580822	0							0.042795	-5.6608
-0.965309	-2.91873	-0.921822	15.8016	-0.573919	0							0.043485	-5.6608
-0.964619	-2.91806	-0.920442	15.7824	-0.567016	0							0.044175	-5.6608
-0.963929	-2.9178	-0.919061	15.7637	-0.560114	0							0.044865	-5.6608
-0.963239	-2.91689	-0.917681	15.7462	-0.553211	0							0.045556	-5.6608
-0.962548	-2.9146	-0.9163	15.7306	-0.546308	0							0.046246	-5.6608
-0.961858	-2.91106	-0.91492	15.7172	-0.539405	0							0.046936	-5.6608
-0.961168	-2.9051	-0.913539	15.7064	-0.532503	0							0.047626	-5.6608
-0.960478	-2.89642	-0.912159	15.6972	-0.5256	0							0.048317	-5.6608
-0.959787	-2.88589	-0.910778	15.6892	-0.518697	0							0.049007	-5.6608
-0.959097	-2.87595	-0.909398	15.6823	-0.511794	0							0.049697	-5.6608
-0.958407	-2.86666	-0.908017	15.6761	-0.504891	0							0.050387	-5.6608
-0.957717	-2.8586	-0.906637	15.6706	-0.497989	0							0.051078	-5.6608
-0.957026	-2.85074	-0.905256	15.6657	-0.491086	0							0.051768	-5.6608
-0.956336	-2.84217	-0.903875	15.6612	-0.484183	0							0.052458	-5.6608
-0.955646	-2.83198	-0.902495	15.657	-0.47728	0							0.053148	-5.6608
-0.954956	-2.81785	-0.901114	15.6532	-0.470378	0							0.053838	-5.6608
-0.954266	-2.80826	-0.899734	15.6498	-0.463475	0							0.054529	-5.6608
-0.953575	-2.80391	-0.898353	15.6468	-0.456572	0							0.055219	-5.6608
-0.952885	-2.79854	-0.896973	15.6439	-0.449669	0							0.055909	-5.6608
-0.952195	-2.78882	-0.895592	15.6413	-0.442766	0							0.056599	-5.6608
-0.951505	-2.77581	-0.894212	15.6389	-0.435864	0							0.05729	-5.6608
-0.950814	-2.76642	-0.892831	15.6367	-0.428961	0							0.05798	-5.6608
-0.950124	-2.7598	-0.891451	15.6346	-0.422058	0							0.05867	-5.6608
-0.949434	-2.75314	-0.89007	15.6327	-0.415155	0							0.059361	-5.6608
-0.948744	-2.74378	-0.88869	15.6311	-0.408253	0							0.060051	-5.6608
-0.948053	-2.73166	-0.887309	15.6295	-0.40135	0							0.060741	-5.6608
-0.947363	-2.71993	-0.885929	15.628	-0.394447	0							0.061431	-5.6608
-0.946673	-2.71377	-0.884548	15.6265	-0.387544	0							0.062121	-5.6608
-0.945983	-2.71501	-0.883168	15.6251	-0.380641	0							0.062812	-5.6608
-0.945292	-2.7175	-0.881787	15.6239	-0.373739	0							0.063502	-5.6608
-0.944602	-2.71811	-0.880407	15.6229	-0.366836	0							0.064192	-5.6608
-0.943912	-2.71579	-0.879026	15.622	-0.359933	0							0.064882	-5.6608
-0.943222	-2.71165	-0.877646	15.6211	-0.35303	0							0.065573	-5.6608
-0.942531	-2.70678	-0.876265	15.6204	-0.346128	0							0.066263	-5.6608
-0.941841	-2.70673	-0.874885	15.6198	-0.339225	0							0.066953	-5.6608
-0.941151	-2.71435	-0.873504	15.6194	-0.332322	0							0.067643	-5.6608
-0.940461	-2.72854	-0.872124	15.6191	-0.325419	0							0.068334	-5.6608
-0.939771	-2.74587	-0.870743	15.6189	-0.318516	0							0.069024	-5.6608
-0.93908	-2.76586	-0.869363	15.6189	-0.311614	0							0.069714	-5.6608
-0.93839	-2.78633	-0.867982	15.6189	-0.304711	0							0.070404	-5.6608
-0.9377	-2.80904	-0.866602	15.6191	-0.297808	0							0.071095	-5.6608
-0.93701	-2.83189	-0.865221	15.6194	-0.290905	0							0.071785	-5.6608
-0.936319	-2.85359	-0.863841	15.6199	-0.284003	0							0.072475	-5.6608
-0.935629	-2.874	-0.86246	15.6205	-0.2771	0							0.073165	-5.6608
-0.934939	-2.89306	-0.86108	15.6213	-0.270197	0							0.073855	-5.6608
-0.934249	-2.91152	-0.859699	15.6222	-0.263294	0							0.074546	-5.6608
-0.933558	-2.92894	-0.858319	15.6232	-0.256391	0							0.075236	-5.6608
-0.932868	-2.94563	-0.856938	15.6244	-0.249489	0							0.075926	-5.6608
-0.932178	-2.96146	-0.855558	15.6257	-0.242586	0							0.076616	-5.6608
-0.931488	-2.97586	-0.854177	15.6271	-0.235683	0							0.077307	-5.6608
-0.930797	-2.98929	-0.852797	15.6285	-0.22878	0							0.077997	-5.6608
-0.930107	-3.00209	-0.851416	15.63	-0.221878	0							0.078687	-5.6608
-0.929417	-3.01522	-0.850036	15.6315	-0.214975	0							0.079377	-5.6608
-0.928727	-3.0275	-0.848655	15.6332	-0.208072	0							0.080068	-5.6608
-0.928037	-3.03815	-0.847275	15.6349	-0.201169	0							0.080758	-5.6608
-0.927346	-3.04761	-0.845894	15.6367	-0.194266	0							0.081448	-5.6608
-0.926656	-3.05783	-0.844514	15.6385	-0.187364	0							0.082138	-5.6608
-0.925966	-3.07042	-0.843133	15.6405	-0.180461	0							0.082829	-5.6608
-0.925276	-3.08425	-0.841753	15.6427	-0.173558	0							0.083519	-5.6608
-0.924585	-3.09828	-0.840372	15.6449	-0.166655	0							0.084209	-5.6608
-0.923895	-3.11265	-0.838992	15.6471	-0.159752	0							0.084899	-5.6608
-0.923205	-3.12871	-0.837611	15.6493	-0.15285	0							0.08559	-5.6608
-0.922515	-3.14369	-0.83623	15.6516	-0.145947	0							0.08628	-5.6608
-0.921824	-3.1593	-0.83485	15.6538	-0.139044	0							0.08697	-5.6608
-0.921134	-3.17626	-0.833469	15.6562	-0.132141	0							0.08766	-5.6608
-0.920444	-3.19447	-0.832089	15.6588	-0.125239	0							0.08835	-5.6608
-0.919754	-3.21462	-0.830708	15.6615	-0.118336	0							0.089041	-5.6608
-0.919063	-3.23842	-0.829328	15.6641	-0.111433	0							0.089731	-5.6608
-0.918373	-3.26551	-0.827947	15.6669	-0.10453	0							0.090421	-5.6608
-0.917683	-3.29332	-0.826567	15.6697	-0.097627	0							0.091111	-5.6608
-0.916993	-3.32022	-0.825186	15.6725	-0.090725	0							0.091802	-5.6608
-0.916302	-3.3452	-0.823806	15.6754	-0.083822	0							0.092492	-5.6608
-0.915612	-3.3671	-0.822425	15.6782	-0.076919	0							0.093182	-5.6608
-0.914922	-3.38494	-0.821045	15.6812	-0.070016	0							0.093872	-5.6608
-0.914232	-3.40476	-0.819664	15.6841	-0.063114	0							0.094563	-5.6608
-0.913541	-3.42932	-0.818284	15.687	-0.056211	0							0.095253	-5.6608
-0.912851	-3.45333	-0.816903	15.69	-0.049308	0							0.095943	-5.6608
-0.912161	-3.47634	-0.815523	15.6929	-0.042405	0							0.096633	-5.6608
-0.911471	-3.50097	-0.814142	15.6958	-0.035502	0							0.097324	-5.6608
-0.910781	-3.53167	-0.812762	15.6987	-0.0286	0							0.098014	-5.6608
-0.91009	-3.56931	-0.811381	15.7016	-0.021697	0							0.098704	-5.6608
-0.9094	-3.60428	-0.810001	15.7046	-0.014794	0							0.099394	-5.6608
-0.90871	-3.63722	-0.80862	15.7075	-0.007891	0							0.100084	-5.6608
-0.90802	-3.67013	-0.80724	15.7104	-0.000989	0							0.100775	-5.6608
-0.907329	-3.70566	-0.805859	15.7134	0.005914	0							0.101465	-5.6608
-0.906639	-3.74644	-0.804479	15.7163	0.012817	0							0.102155	-5.6608
-0.905949	-3.7876	-0.803098	15.7194	0.01972	0							0.102845	-5.6608
-0.905259	-3.82518	-0.801718	15.7223	0.026623	0							0.103536	-5.6608
-0.904568	-3.85749	-0.800337	15.7254	0.033525	0							0.104226	-5.6608
-0.903878	-3.88671	-0.798957	15.7283	0.040428	0							0.104916	-5.6608
-0.903188	-3.91654	-0.797576	15.7313	0.047331	0							0.105606	-5.6608
-0.902498	-3.95018	-0.796196	15.7341	0.054234	0							0.106297	-5.6608
-0.901807	-3.9882	-0.794815	15.7369	0.061136	0							0.106987	-5.6608
-0.901117	-4.02713	-0.793435	15.7397	0.068039	0							0.107677	-5.6608
-0.900427	-4.06325	-0.792054	15.7426	0.074942	0							0.108367	-5.6608
-0.899737	-4.09404	-0.790674	15.7454	0.081845	0							0.109058	-5.6608
-0.899047	-4.11908	-0.789293	15.7481	0.088748	0							0.109748	-5.6608
-0.898356	-4.14079	-0.787913	15.7509	0.09565	0							0.110438	-5.6608
-0.897666	-4.16169	-0.786532	15.7537	0.102553	0							0.111128	-5.6608
-0.896976	-4.1829	-0.785152	15.7564	0.109456	0							0.111819	-5.6608
-0.896286	-4.20386	-0.783771	15.7589	0.116359	0							0.112509	-5.6608
-0.895595	-4.22465	-0.782391	15.7613	0.123261	0							0.113199	-5.6608
-0.894905	-4.24561	-0.78101	15.7638	0.130164	0							0.113889	-5.6608
-0.894215	-4.26686	-0.77963	15.7664	0.137067	0							0.114579	-5.6608
-0.893525	-4.28706	-0.778249	15.769	0.14397	0							0.11527	-5.6608
-0.892834	-4.30515	-0.776869	15.7715	0.150873	0							0.11596	-5.6608
-0.892144	-4.32195	-0.775488	15.774	0.157775	0							0.11665	-5.6608
-0.891454	-4.33777	-0.774107	15.7765	0.164678	0							0.11734	-5.6608
-0.890764	-4.35274	-0.772727	15.7789	0.171581	0							0.118031	-5.6608
-0.890073	-4.36723	-0.771346	15.7814	0.178484	0							0.118721	-5.6608
-0.889383	-4.38008	-0.769966	15.7838	0.185386	0							0.119411	-5.6608
-0.888693	-4.39204	-0.768585	15.7861	0.192289	0							0.120101	-5.6608
-0.888003	-4.40328	-0.767205	15.7884	0.199192	0							0.120792	-5.6608
-0.887312	-4.41422	-0.765824	15.7906	0.206095	0							0.121482	-5.6608
-0.886622	-4.42609	-0.764444	15.7928	0.212998	0							0.122172	-5.6608
-0.885932	-4.4395	-0.763063	15.795	0.2199	0							0.122862	-5.6608
-0.885242	-4.45174	-0.761683	15.7971	0.226803	0							0.123553	-5.6608
-0.884552	-4.46125	-0.760302	15.7992	0.233706	0							0.124243	-5.6608
-0.883861	-4.46852	-0.758922	15.8012	0.240609	0							0.124933	-5.6608
-0.883171	-4.47651	-0.757541	15.8033	0.247512	0							0.125623	-5.6608
-0.882481	-4.48504	-0.756161	15.8054	0.254414	0							0.126313	-5.6608
-0.881791	-4.4929	-0.75478	15.8074	0.261317	0							0.127004	-5.6608
-0.8811	-4.5013	-0.7534	15.8093	0.26822	0							0.127694	-5.6608
-0.88041	-4.50971	-0.752019	15.8111	0.275123	0							0.128384	-5.6608
-0.87972	-4.51779	-0.750639	15.813	0.282025	0							0.129074	-5.6608
-0.87903	-4.52651	-0.749258	15.8149	0.288928	0							0.129765	-5.6608
-0.878339	-4.53545	-0.747878	15.8168	0.295831	0							0.130455	-5.6608
-0.877649	-4.54503	-0.746497	15.8186	0.302734	0							0.131145	-5.6608
-0.876959	-4.5549	-0.745117	15.8204	0.309636	0							0.131835	-5.6608
-0.876269	-4.56418	-0.743736	15.8222	0.316539	0							0.132526	-5.6608
-0.875578	-4.57268	-0.742356	15.824	0.323442	0							0.133216	-5.6608
-0.874888	-4.58186	-0.740975	15.8257	0.330345	0							0.133906	-5.6608
-0.874198	-4.59419	-0.739595	15.8274	0.337248	0							0.134596	-5.6608
-0.873508	-4.61065	-0.738214	15.8291	0.34415	0							0.135287	-5.6608
-0.872817	-4.62838	-0.736834	15.8307	0.351053	0							0.135977	-5.6608
-0.872127	-4.64595	-0.735453	15.8323	0.357956	0							0.136667	-5.6608
-0.871437	-4.66248	-0.734073	15.834	0.364859	0							0.137357	-5.6608
-0.870747	-4.67697	-0.732692	15.8355	0.371761	0							0.138048	-5.6608
-0.870057	-4.68604	-0.731312	15.837	0.378664	0							0.138738	-5.6608
-0.869366	-4.69301	-0.729931	15.8383	0.385567	0							0.139428	-5.6608
-0.868676	-4.69891	-0.728551	15.8397	0.39247	0							0.140118	-5.6608
-0.867986	-4.70475	-0.72717	15.8412	0.399373	0							0.140808	-5.6608
-0.867296	-4.71067	-0.72579	15.8426	0.406275	0							0.141499	-5.6608
-0.866605	-4.71507	-0.724409	15.8441	0.413178	0							0.142189	-5.6608
-0.865915	-4.71736	-0.723029	15.8454	0.420081	0							0.142879	-5.6608
-0.865225	-4.71855	-0.721648	15.8468	0.426984	0							0.143569	-5.6608
-0.864535	-4.71875	-0.720268	15.8483	0.433887	0							0.14426	-5.6608
-0.863844	-4.71758	-0.718887	15.8497	0.440789	0							0.14495	-5.6608
-0.863154	-4.71491	-0.717507	15.8511	0.447692	0							0.14564	-5.6608
-0.862464	-4.71165	-0.716126	15.8524	0.454595	0							0.14633	-5.6608
-0.861774	-4.70694	-0.714746	15.8537	0.461498	0							0.147021	-5.6608
-0.861083	-4.70106	-0.713365	15.8549	0.4684	0							0.147711	-5.6608
-0.860393	-4.69477	-0.711985	15.856	0.475303	0							0.148401	-5.6608
-0.859703	-4.6882	-0.710604	15.8572	0.482206	0							0.149091	-5.6608
-0.859013	-4.68111	-0.709224	15.8584	0.489109	0							0.149782	-5.6608
-0.858323	-4.67316	-0.707843	15.8597	0.496011	0							0.150472	-5.6608
-0.857632	-4.66327	-0.706462	15.8609	0.502914	0							0.151162	-5.6608
-0.856942	-4.65168	-0.705082	15.862	0.509817	0							0.151852	-5.6608
-0.856252	-4.63931	-0.703701	15.8631	0.51672	0							0.152543	-5.6608
-0.855561	-4.62604	-0.702321	15.8641	0.523623	0							0.153233	-5.6608
-0.854871	-4.61115	-0.70094	15.8651	0.530525	0							0.153923	-5.6608
-0.854181	-4.59418	-0.69956	15.8662	0.537428	0							0.154613	-5.6608
-0.853491	-4.57607	-0.698179	15.8673	0.544331	0							0.155303	-5.6608
-0.852801	-4.55556	-0.696799	15.8682	0.551234	0							0.155994	-5.6608
-0.85211	-4.53137	-0.695418	15.8692	0.558136	0							0.156684	-5.6608
-0.85142	-4.50274	-0.694038	15.87	0.565039	0							0.157374	-5.6608
-0.85073	-4.46915	-0.692657	15.8709	0.571942	0							0.158064	-5.6608
-0.85004	-4.4289	-0.691277	15.8718	0.578845	0							0.158755	-5.6608
-0.849349	-4.37856	-0.689896	15.8727	0.585748	0							0.159445	-5.6608
-0.848659	-4.31783	-0.688516	15.8736	0.59265	0							0.160135	-5.6608
-0.847969	-4.24568	-0.687135	15.8745	0.599553	0							0.160825	-5.6608
-0.847279	-4.16205	-0.685755	15.8754	0.606456	0							0.161516	-5.6608
-0.846588	-4.06694	-0.684374	15.8763	0.613359	0							0.162206	-5.6608
-0.845898	-3.95552	-0.682994	15.8772	0.620262	0							0.162896	-5.6608
-0.845208	-3.82894	-0.681613	15.8781	0.627164	0							0.163586	-5.6608
-0.844518	-3.68799	-0.680233	15.879	0.634067	0							0.164277	-5.6608
-0.843827	-3.53366	-0.678852	15.8797	0.64097	0							0.164967	-5.6608
-0.843137	-3.36666	-0.677472	15.8805	0.647873	0							0.165657	-5.6608
-0.842447	-3.18696	-0.676091	15.8813	0.654775	0							0.166347	-5.6608
-0.841757	-2.99344	-0.674711	15.882	0.661678	0							0.167037	-5.6608
-0.841067	-2.7826	-0.67333	15.8828	0.668581	0							0.167728	-5.6608
-0.840376	-2.5625	-0.67195	15.8835	0.675484	0							0.168418	-5.6608
-0.839686	-2.32892	-0.670569	15.8842	0.682387	0							0.169108	-5.6608
-0.838996	-2.08226	-0.669189	15.885	0.689289	0							0.169798	-5.6608
-0.838306	-1.82688	-0.667808	15.8857	0.696192	0							0.170489	-5.6608
-0.837615	-1.55384	-0.666428	15.8865	0.703095	0							0.171179	-5.6608
-0.836925	-1.28056	-0.665047	15.8872	0.709998	0							0.171869	-5.6608
-0.836235	-1.015	-0.663667	15.8879	0.7169	0							0.172559	-5.6608
-0.835545	-0.746293	-0.662286	15.8886	0.723803	0							0.17325	-5.6608
-0.834854	-0.460874	-0.660906	15.8893	0.730706	0							0.17394	-5.6608
-0.834164	-0.139455	-0.659525	15.8901	0.737609	0							0.17463	-5.6608
-0.833474	0.1948	-0.658145	15.8909	0.744512	0							0.17532	-5.6608
-0.832784	0.541266	-0.656764	15.8916	0.751414	0							0.176011	-5.6608
-0.832093	0.898173	-0.655384	15.8922	0.758317	0							0.176701	-5.6608
-0.831403	1.26368	-0.654003	15.8929	0.76522	0							0.177391	-5.6608
-0.830713	1.63801	-0.652623	15.8935	0.772123	0							0.178081	-5.6608
-0.830023	2.01911	-0.651242	15.8941	0.779025	0							0.178772	-5.6608
-0.829332	2.40694	-0.649862	15.8947	0.785928	0							0.179462	-5.6608
-0.828642	2.79791	-0.648481	15.8952	0.792831	0							0.180152	-5.6608
-0.827952	3.19145	-0.6471	15.8957	0.799734	0							0.180842	-5.6608
-0.827262	3.58873	-0.64572	15.8963	0.806637	0							0.181533	-5.6608
-0.826572	3.98972	-0.644339	15.8968	0.813539	0							0.182223	-5.6608
-0.825881	4.39088	-0.642959	15.8974	0.820442	0							0.182913	-5.6608
-0.825191	4.79701	-0.641578	15.8979	0.827345	0							0.183603	-5.6608
-0.824501	5.20656	-0.640198	15.8984	0.834248	0							0.184294	-5.6608
-0.823811	5.61822	-0.638817	15.8989	0.84115	0							0.184984	-5.6608
-0.82312	6.03215	-0.637437	15.8993	0.848053	0							0.185674	-5.6608
-0.82243	6.45239	-0.636056	15.8998	0.854956	0							0.186364	-5.6608
-0.82174	6.87389	-0.634676	15.9002	0.861859	0							0.187054	-5.6608
-0.82105	7.30346	-0.633295	15.9007	0.868762	0							0.187745	-5.6608
-0.820359	7.73906	-0.631915	15.9012	0.875664	0							0.188435	-5.6608
-0.819669	8.17778	-0.630534	15.9017	0.882567	0							0.189125	-5.6608
-0.818979	8.61896	-0.629154	15.9023	0.88947	0							0.189815	-5.6608
-0.818289	9.071	-0.627773	15.9028	0.896373	0							0.190506	-5.6608
-0.817598	9.53801	-0.626393	15.9034	0.903275	0							0.191196	-5.6608
-0.816908	10.018	-0.625012	15.9041	0.910178	0							0.191886	-5.6608
-0.816218	10.5114	-0.623632	15.9046	0.917081	0							0.192576	-5.6608
-0.815528	11.0155	-0.622251	15.9051	0.923984	0							0.193267	-5.6608
-0.814838	11.527	-0.620871	15.9055	0.930887	0							0.193957	-5.6608
-0.814147	12.0522	-0.61949	15.906	0.937789	0							0.194647	-5.6608
-0.813457	12.5959	-0.61811	15.9064	0.944692	0							0.195337	-5.6608
-0.812767	13.1542	-0.616729	15.9068	0.951595	0							0.196028	-5.6608
-0.812077	13.7264	-0.615349	15.9073	0.958498	0							0.196718	-5.6608
-0.811386	14.3125	-0.613968	15.9078	0.9654	0							0.197408	-5.6608
-0.810696	14.9126	-0.612588	15.9082	0.972303	0							0.198098	-5.6608
-0.810006	15.5268	-0.611207	15.9087	0.979206	0							0.198789	-5.6608
-0.809316	16.1502	-0.609827	15.9091	0.986109	0							0.199479	-5.6608
-0.808625	16.7772	-0.608446	15.9096	0.993012	0							0.200169	-5.6608
-0.807935	17.4035	-0.607066	15.91	0.999914	0							0.200859	-5.6608
-0.807245	18.0261	-0.605685	15.9104	1.00682	0							0.201549	-5.6608
-0.806555	18.6425	-0.604305	15.9109	1.01372	0							0.20224	-5.6608
-0.805864	19.243	-0.602924	15.9113	1.02062	0							0.20293	-5.6608
-0.805174	19.843	-0.601544	15.9118	1.02753	0							0.20362	-5.6608
-0.804484	20.4323	-0.600163	15.9122	1.03443	0							0.20431	-5.6608
-0.803794	21.0091	-0.598783	15.9126	1.04133	0							0.205001	-5.6608
-0.803103	21.5721	-0.597402	15.913	1.04823	0							0.205691	-5.6608
-0.802413	22.1185	-0.596022	15.9134	1.05514	0							0.206381	-5.6608
-0.801723	22.6447	-0.594641	15.9138	1.06204	0							0.207071	-5.6608
-0.801033	23.1493	-0.593261	15.9142	1.06894	0							0.207762	-5.6608
-0.800343	23.6343	-0.59188	15.9147	1.07584	0							0.208452	-5.6608
-0.799652	24.1007	-0.5905	15.915	1.08275	0							0.209142	-5.6608
-0.798962	24.5481	-0.589119	15.9154	1.08965	0							0.209832	-5.6608
-0.798272	24.9755	-0.587739	15.9158	1.09655	0							0.210523	-5.6608
-0.797582	25.3841	-0.586358	15.9162	1.10346	0							0.211213	-5.6608
-0.796891	25.7698	-0.584978	15.9166	1.11036	0							0.211903	-5.6608
-0.796201	26.1353	-0.583597	15.9169	1.11726	0							0.212593	-5.6608
-0.795511	26.4814	-0.582217	15.9172	1.12416	0							0.213283	-5.6608
-0.794821	26.8097	-0.580836	15.9176	1.13107	0							0.213974	-5.6608
-0.79413	27.1221	-0.579455	15.9179	1.13797	0							0.214664	-5.6608
-0.79344	27.4155	-0.578075	15.9183	1.14487	0							0.215354	-5.6608
-0.79275	27.6916	-0.576694	15.9186	1.15178	0							0.216044	-5.6608
-0.79206	27.9478	-0.575314	15.9189	1.15868	0							0.216735	-5.6608
-0.791369	28.1855	-0.573933	15.9193	1.16558	0							0.217425	-5.6608
-0.790679	28.4066	-0.572553	15.9196	1.17248	0							0.218115	-5.6608
-0.789989	28.6116	-0.571172	15.9199	1.17939	0							0.218805	-5.6608
-0.789299	28.8013	-0.569792	15.9201	1.18629	0							0.219496	-5.6608
-0.788608	28.9778	-0.568411	15.9204	1.19319	0							0.220186	-5.6608
-0.787918	29.1445	-0.567031	15.9207	1.20009	0							0.220876	-5.6608
-0.787228	29.3021	-0.56565	15.9209	1.207	0							0.221566	-5.6608
-0.786538	29.4504	-0.56427	15.9212	1.2139	0							0.222257	-5.6608
-0.785848	29.5882	-0.562889	15.9214	1.2208	0							0.222947	-5.6608
-0.785157	29.7134	-0.561509	15.9218	1.22771	0							0.223637	-5.6608
-0.784467	29.8319	-0.560128	15.9221	1.23461	0							0.224327	-5.6608
-0.783777	29.9386	-0.558748	15.9224	1.24151	0							0.225018	-5.6608
-0.783087	30.0316	-0.557367	15.9227	1.24842	0							0.225708	-5.6608
-0.782396	30.1121	-0.555987	15.923	1.25532	0							0.226398	-5.6608
-0.781706	30.1874	-0.554606	15.9232	1.26222	0							0.227088	-5.6608
-0.781016	30.2598	-0.553226	15.9235	1.26912	0							0.227778	-5.6608
-0.780326	30.3242	-0.551845	15.9238	1.27603	0							0.228469	-5.6608
-0.779635	30.3773	-0.550465	15.924	1.28293	0							0.229159	-5.6608
-0.778945	30.4189	-0.549084	15.9242	1.28983	0							0.229849	-5.6608
-0.778255	30.4486	-0.547704	15.9244	1.29673	0							0.230539	-5.6608
-0.777565	30.4703	-0.546323	15.9246	1.30364	0							0.23123	-5.6608
-0.776874	30.478	-0.544943	15.9248	1.31054	0							0.23192	-5.6608
-0.776184	30.4715	-0.543562	15.925	1.31744	0							0.23261	-5.6608
-0.775494	30.4504	-0.542182	15.9252	1.32435	0							0.2333	-5.6608
-0.774804	30.4127	-0.540801	15.9254	1.33125	0							0.233991	-5.6608
-0.774113	30.3535	-0.539421	15.9256	1.33815	0							0.234681	-5.6608
-0.773423	30.2724	-0.53804	15.9257	1.34505	0							0.235371	-5.6608
-0.772733	30.172	-0.53666	15.9259	1.35196	0							0.236061	-5.6608
-0.772043	30.0521	-0.535279	15.926	1.35886	0							0.236752	-5.6608
-0.771353	29.9128	-0.533899	15.9262	1.36576	0							0.237442	-5.6608
-0.770662	29.755	-0.532518	15.9265	1.37266	0							0.238132	-5.6608
-0.769972	29.5763	-0.531138	15.9267	1.37957	0							0.238822	-5.6608
-0.769282	29.3722	-0.529757	15.9269	1.38647	0							0.239512	-5.6608
-0.768592	29.1491	-0.528377	15.9273	1.39337	0							0.240203	-5.6608
-0.767901	28.9075	-0.526996	15.9275	1.40027	0							0.240893	-5.6608
-0.767211	28.6487	-0.525616	15.9277	1.40718	0							0.241583	-5.6608
-0.766521	28.3776	-0.524235	15.9279	1.41408	0							0.242273	-5.6608
-0.765831	28.0937	-0.522855	15.928	1.42098	0							0.242964	-5.6608
-0.76514	27.7998	-0.521474	15.9281	1.42789	0							0.243654	-5.6608
-0.76445	27.4943	-0.520094	15.9282	1.43479	0							0.244344	-5.6608
-0.76376	27.1798	-0.518713	15.9284	1.44169	0							0.245034	-5.6608
-0.76307	26.8608	-0.517332	15.9285	1.4486	0							0.245725	-5.6608
-0.762379	26.5404	-0.515952	15.9286	1.4555	0							0.246415	-5.6608
-0.761689	26.205	-0.514571	15.9287	1.4624	0							0.247105	-5.6608
-0.760999	25.8711	-0.513191	15.9289	1.4693	0							0.247795	-5.6608
-0.760309	25.5366	-0.51181	15.929	1.47621	0							0.248486	-5.6608
-0.759619	25.2031	-0.51043	15.9292	1.48311	0							0.249176	-5.6608
-0.758928	24.8719	-0.509049	15.9294	1.49001	0							0.249866	-5.6608
-0.758238	24.5425	-0.507669	15.9295	1.49691	0							0.250556	-5.6608
-0.757548	24.214	-0.506288	15.9296	1.50382	0							0.251247	-5.6608
-0.756858	23.8888	-0.504908	15.9297	1.51072	0							0.251937	-5.6608
-0.756167	23.5656	-0.503527	15.9297	1.51762	0							0.252627	-5.6608
-0.755477	23.2452	-0.502147	15.9299	1.52453	0							0.253317	-5.6608
-0.754787	22.9287	-0.500766	15.93	1.53143	0							0.254007	-5.6608
-0.754097	22.6151	-0.499386	15.93	1.53833	0							0.254698	-5.6608
-0.753406	22.3053	-0.498005	15.9301	1.54523	0							0.255388	-5.6608
-0.752716	22	-0.496625	15.9302	1.55214	0							0.256078	-5.6608
-0.752026	21.697	-0.495244	15.9303	1.55904	0							0.256768	-5.6608
-0.751336	21.3955	-0.493864	15.9304	1.56594	0							0.257459	-5.6608
-0.750645	21.0959	-0.492483	15.9306	1.57285	0							0.258149	-5.6608
-0.749955	20.8004	-0.491103	15.9307	1.57975	0							0.258839	-5.6608
-0.749265	20.5093	-0.489722	15.9308	1.58665	0							0.259529	-5.6608
-0.748575	20.2225	-0.488342	15.9309	1.59355	0							0.26022	-5.6608
-0.747884	19.937	-0.486961	15.9309	1.60046	0							0.26091	-5.6608
-0.747194	19.6521	-0.485581	15.931	1.60736	0							0.2616	-5.6608
-0.746504	19.3682	-0.4842	15.9311	1.61426	0							0.26229	-5.6608
-0.745814	19.0865	-0.48282	15.9312	1.62116	0							0.262981	-5.6608
-0.745124	18.8063	-0.481439	15.9313	1.62807	0							0.263671	-5.6608
-0.744433	18.5302	-0.480059	15.9313	1.63497	0							0.264361	-5.6608
-0.743743	18.2579	-0.478678	15.9314	1.64187	0							0.265051	-5.6608
-0.743053	17.9884	-0.477298	15.9315	1.64878	0							0.265742	-5.6608
-0.742362	17.7209	-0.475917	15.9316	1.65568	0							0.266432	-5.6608
-0.741672	17.4552	-0.474537	15.9317	1.66258	0							0.267122	-5.6608
-0.740982	17.1933	-0.473156	15.9317	1.66948	0							0.267812	-5.6608
-0.740292	16.9335	-0.471776	15.9318	1.67639	0							0.268502	-5.6608
-0.739602	16.6735	-0.470395	15.9319	1.68329	0							0.269193	-5.6608
-0.738911	16.4146	-0.469015	15.932	1.69019	0							0.269883	-5.6608
-0.738221	16.1589	-0.467634	15.9322	1.6971	0							0.270573	-5.6608
-0.737531	15.9042	-0.466254	15.9323	1.704	0							0.271263	-5.6608
-0.736841	15.6478	-0.464873	15.9324	1.7109	0							0.271954	-5.6608
-0.73615	15.3961	-0.463493	15.9326	1.7178	0							0.272644	-5.6608
-0.73546	15.1468	-0.462112	15.9327	1.72471	0							0.273334	-5.6608
-0.73477	14.8965	-0.460732	15.9329	1.73161	0							0.274024	-5.6608
-0.73408	14.6426	-0.459351	15.9331	1.73851	0							0.274715	-5.6608
-0.733389	14.387	-0.45797	15.9334	1.74541	0							0.275405	-5.6608
-0.732699	14.1374	-0.45659	15.9337	1.75232	0							0.276095	-5.6608
-0.732009	13.8981	-0.455209	15.9338	1.75922	0							0.276785	-5.6608
-0.731319	13.6625	-0.453829	15.934	1.76612	0							0.277476	-5.6608
-0.730628	13.4311	-0.452448	15.9341	1.77303	0							0.278166	-5.6608
-0.729938	13.2082	-0.451068	15.9343	1.77993	0							0.278856	-5.6608
-0.729248	13.0016	-0.449687	15.9344	1.78683	0							0.279546	-5.6608
-0.728558	12.7876	-0.448307	15.9345	1.79373	0							0.280236	-5.6608
-0.727868	12.5647	-0.446926	15.9346	1.80064	0							0.280927	-5.6608
-0.727177	12.3343	-0.445546	15.9348	1.80754	0							0.281617	-5.6608
-0.726487	12.107	-0.444165	15.9349	1.81444	0							0.282307	-5.6608
-0.725797	11.8811	-0.442785	15.9351	1.82134	0							0.282997	-5.6608
-0.725107	11.6575	-0.441404	15.9352	1.82825	0							0.283688	-5.6608
-0.724416	11.4363	-0.440024	15.9353	1.83515	0							0.284378	-5.6608
-0.723726	11.2178	-0.438643	15.9354	1.84205	0							0.285068	-5.6608
-0.723036	11.0016	-0.437263	15.9355	1.84896	0							0.285758	-5.6608
-0.722346	10.7869	-0.435882	15.9355	1.85586	0							0.286449	-5.6608
-0.721655	10.574	-0.434502	15.9355	1.86276	0							0.287139	-5.6608
-0.720965	10.3636	-0.433121	15.9356	1.86966	0							0.287829	-5.6608
-0.720275	10.1563	-0.431741	15.9356	1.87657	0							0.288519	-5.6608
-0.719585	9.95234	-0.43036	15.9357	1.88347	0							0.28921	-5.6608
-0.718894	9.75138	-0.42898	15.9356	1.89037	0							0.2899	-5.6608
-0.718204	9.55266	-0.427599	15.9356	1.89728	0							0.29059	-5.6608
-0.717514	9.35654	-0.426219	15.9356	1.90418	0							0.29128	-5.6608
-0.716824	9.1636	-0.424838	15.9356	1.91108	0							0.291971	-5.6608
-0.716133	8.97188	-0.423458	15.9356	1.91798	0							0.292661	-5.6608
-0.715443	8.7824	-0.422077	15.9357	1.92489	0							0.293351	-5.6608
-0.714753	8.59648	-0.420697	15.9357	1.93179	0							0.294041	-5.6608
-0.714063	8.41326	-0.419316	15.9357	1.93869	0							0.294731	-5.6608
-0.713373	8.2332	-0.417936	15.9357	1.94559	0							0.295422	-5.6608
-0.712682	8.05605	-0.416555	15.9358	1.9525	0							0.296112	-5.6608
-0.711992	7.88276	-0.415175	15.9359	1.9594	0							0.296802	-5.6608
-0.711302	7.71147	-0.413794	15.936	1.9663	0							0.297493	-5.6608
-0.710612	7.54076	-0.412414	15.9361	1.97321	0							0.298183	-5.6608
-0.709921	7.37337	-0.411033	15.9361	1.98011	0							0.298873	-5.6608
-0.709231	7.20811	-0.409653	15.9361	1.98701	0							0.299563	-5.6608
-0.708541	7.04612	-0.408272	15.9361	1.99392	0							0.300253	-5.6608
-0.707851	6.88716	-0.406892	15.9361	2.00082	0							0.300944	-5.6608
-0.70716	6.73023	-0.405511	15.9362	2.00772	0							0.301634	-5.6608
-0.70647	6.5742	-0.404131	15.9363	2.01462	0							0.302324	-5.6608
-0.70578	6.41852	-0.40275	15.9364	2.02153	0							0.303014	-5.6608
-0.70509	6.26801	-0.40137	15.9365	2.02843	0							0.303705	-5.6608
-0.704399	6.11888	-0.399989	15.9366	2.03533	0							0.304395	-5.6608
-0.703709	5.97263	-0.398609	15.9367	2.04223	0							0.305085	-5.6608
-0.703019	5.82857	-0.397228	15.9368	2.04914	0							0.305775	-5.6608
-0.702329	5.68568	-0.395848	15.937	2.05604	0							0.306466	-5.6608
-0.701639	5.54639	-0.394467	15.9371	2.06294	0							0.307156	-5.6608
-0.700948	5.40824	-0.393086	15.9372	2.06984	0							0.307846	-5.6608
-0.700258	5.27172	-0.391706	15.9374	2.07675	0							0.308536	-5.6608
-0.699568	5.13528	-0.390325	15.9375	2.08365	0							0.309227	-5.6608
-0.698878	5.00031	-0.388945	15.9376	2.09055	0							0.309917	-5.6608
-0.698187	4.86902	-0.387564	15.9377	2.09746	0							0.310607	-5.6608
-0.697497	4.74107	-0.386184	15.9379	2.10436	0							0.311297	-5.6608
-0.696807	4.6159	-0.384803	15.9379	2.11126	0							0.311987	-5.6608
-0.696117	4.49279	-0.383423	15.9379	2.11816	0							0.312678	-5.6608
-0.695426	4.37141	-0.382042	15.938	2.12507	0							0.313368	-5.6608
-0.694736	4.25182	-0.380662	15.9381	2.13197	0							0.314058	-5.6608
-0.694046	4.1341	-0.379281	15.9383	2.13887	0							0.314748	-5.6608
-0.693356	4.01775	-0.377901	15.9385	2.14578	0							0.315439	-5.6608
-0.692665	3.90419	-0.37652	15.9387	2.15268	0							0.316129	-5.6608
-0.691975	3.79139	-0.37514	15.9388	2.15958	0							0.316819	-5.6608
-0.691285	3.68014	-0.373759	15.9389	2.16648	0							0.317509	-5.6608
-0.690595	3.56968	-0.372379	15.939	2.17339	0							0.3182	-5.6608
-0.689904	3.45903	-0.370998	15.9391	2.18029	0							0.31889	-5.6608
-0.689214	3.35028	-0.369618	15.9392	2.18719	0							0.31958	-5.6608
-0.688524	3.24574	-0.368237	15.9392	2.19409	0							0.32027	-5.6608
-0.687834	3.14437	-0.366857	15.9394	2.201	0							0.320961	-5.6608
-0.687144	3.04562	-0.365476	15.9395	2.2079	0							0.321651	-5.6608
-0.686453	2.94926	-0.364096	15.9396	2.2148	0							0.322341	-5.6608
-0.685763	2.85519	-0.362715	15.9397	2.22171	0							0.323031	-5.6608
-0.685073	2.76282	-0.361335	15.9397	2.22861	0							0.323722	-5.6608
-0.684383	2.66899	-0.359954	15.9398	2.23551	0							0.324412	-5.6608
-0.683692	2.57683	-0.358574	15.9399	2.24241	0							0.325102	-5.6608
-0.683002	2.48579	-0.357193	15.9399	2.24932	0							0.325792	-5.6608
-0.682312	2.39613	-0.355813	15.9399	2.25622	0							0.326482	-5.6608
-0.681622	2.30854	-0.354432	15.94	2.26312	0							0.327173	-5.6608
-0.680931	2.22227	-0.353052	15.9401	2.27003	0							0.327863	-5.6608
-0.680241	2.13847	-0.351671	15.9401	2.27693	0							0.328553	-5.6608
-0.679551	2.05545	-0.350291	15.9401	2.28383	0							0.329243	-5.6608
-0.678861	1.97381	-0.34891	15.9402	2.29073	0							0.329934	-5.6608
-0.67817	1.89348	-0.34753	15.9403	2.29764	0							0.330624	-5.6608
-0.67748	1.81428	-0.346149	15.9403	2.30454	0							0.331314	-5.6608
-0.67679	1.73923	-0.344769	15.9403	2.31144	0							0.332004	-5.6608
-0.6761	1.6707	-0.343388	15.9403	2.31834	0							0.332695	-5.6608
-0.675409	1.60249	-0.342008	15.9403	2.32525	0							0.333385	-5.6608
-0.674719	1.53281	-0.340627	15.9403	2.33215	0							0.334075	-5.6608
-0.674029	1.45995	-0.339247	15.9403	2.33905	0							0.334765	-5.6608
-0.673339	1.38859	-0.337866	15.9404	2.34596	0							0.335456	-5.6608
-0.672649	1.31738	-0.336486	15.9405	2.35286	0							0.336146	-5.6608
-0.671958	1.24715	-0.335105	15.9406	2.35976	0							0.336836	-5.6608
-0.671268	1.17807	-0.333725	15.9407	2.36666	0							0.337526	-5.6608
-0.670578	1.11004	-0.332344	15.9407	2.37357	0							0.338217	-5.6608
-0.669888	1.04316	-0.330964	15.9407	2.38047	0							0.338907	-5.6608
-0.669197	0.976325	-0.329583	15.9408	2.38737	0							0.339597	-5.6608
-0.668507	0.911128	-0.328202	15.9408	2.39428	0							0.340287	-5.6608
-0.667817	0.846679	-0.326822	15.9408	2.40118	0							0.340977	-5.6608
-0.667127	0.782722	-0.325441	15.9408	2.40808	0							0.341668	-5.6608
-0.666436	0.719718	-0.324061	15.9409	2.41498	0							0.342358	-5.6608
-0.665746	0.658884	-0.32268	15.9409	2.42189	0							0.343048	-5.6608
-0.665056	0.598604	-0.3213	15.941	2.42879	0							0.343738	-5.6608
-0.664366	0.53974	-0.319919	15.9411	2.43569	0							0.344429	-5.6608
-0.663675	0.482002	-0.318539	15.9412	2.44259	0							0.345119	-5.6608
-0.662985	0.425225	-0.317158	15.9412	2.4495	0							0.345809	-5.6608
-0.662295	0.369182	-0.315778	15.9413	2.4564	0							0.346499	-5.6608
-0.661605	0.312943	-0.314397	15.9414	2.4633	0							0.34719	-5.6608
-0.660914	0.257969	-0.313017	15.9414	2.47021	0							0.34788	-5.6608
-0.660224	0.203958	-0.311636	15.9415	2.47711	0							0.34857	-5.6608
-0.659534	0.150837	-0.310256	15.9416	2.48401	0							0.34926	-5.6608
-0.658844	0.098868	-0.308875	15.9418	2.49092	0							0.349951	-5.6608
-0.658154	0.04833	-0.307495	15.9419	2.49782	0							0.350641	-5.6608
-0.657463	-0.001368	-0.306114	15.942	2.50472	0							0.351331	-5.6608
-0.656773	-0.050789	-0.304734	15.942	2.51162	0							0.352021	-5.6608
-0.656083	-0.100148	-0.303353	15.9421	2.51853	0							0.352711	-5.6608
-0.655393	-0.149027	-0.301973	15.9423	2.52543	0							0.353402	-5.6608
-0.654702	-0.197325	-0.300592	15.9424	2.53233	0							0.354092	-5.6608
-0.654012	-0.245002	-0.299212	15.9425	2.53923	0							0.354782	-5.6608
-0.653322	-0.290731	-0.297831	15.9426	2.54614	0							0.355472	-5.6608
-0.652632	-0.336713	-0.296451	15.9428	2.55304	0							0.356163	-5.6608
-0.651941	-0.3819	-0.29507	15.9429	2.55994	0							0.356853	-5.6608
-0.651251	-0.426064	-0.29369	15.9429	2.56684	0							0.357543	-5.6608
-0.650561	-0.469535	-0.292309	15.943	2.57375	0							0.358233	-5.6608
-0.649871	-0.512712	-0.290929	15.9431	2.58065	0							0.358924	-5.6608
-0.64918	-0.554654	-0.289548	15.9433	2.58755	0							0.359614	-5.6608
-0.64849	-0.596605	-0.288168	15.9436	2.59446	0							0.360304	-5.6608
-0.6478	-0.636915	-0.286787	15.9437	2.60136	0							0.360994	-5.6608
-0.64711	-0.676203	-0.285407	15.9439	2.60826	0							0.361685	-5.6608
-0.64642	-0.715005	-0.284026	15.9441	2.61517	0							0.362375	-5.6608
-0.645729	-0.753406	-0.282646	15.9442	2.62207	0							0.363065	-5.6608
-0.645039	-0.791266	-0.281265	15.9444	2.62897	0							0.363755	-5.6608
-0.644349	-0.830083	-0.279885	15.9444	2.63587	0							0.364446	-5.6608
-0.643659	-0.868593	-0.278504	15.9446	2.64278	0							0.365136	-5.6608
-0.642968	-0.905665	-0.277124	15.9446	2.64968	0							0.365826	-5.6608
-0.642278	-0.941383	-0.275743	15.9446	2.65658	0							0.366516	-5.6608
-0.641588	-0.976863	-0.274363	15.9447	2.66348	0							0.367206	-5.6608
-0.640898	-1.0118	-0.272982	15.9447	2.67039	0							0.367897	-5.6608
-0.640207	-1.0463	-0.271602	15.9446	2.67729	0							0.368587	-5.6608
-0.639517	-1.0807	-0.270221	15.9448	2.68419	0							0.369277	-5.6608
-0.638827	-1.11435	-0.268841	15.9448	2.69109	0							0.369967	-5.6608
-0.638137	-1.14696	-0.26746	15.9449	2.698	0							0.370658	-5.6608
-0.637446	-1.17891	-0.26608	15.945	2.7049	0							0.371348	-5.6608
-0.636756	-1.21166	-0.264699	15.945	2.7118	0							0.372038	-5.6608
-0.636066	-1.24359	-0.263318	15.945	2.71871	0							0.372728	-5.6608
-0.635376	-1.27503	-0.261938	15.945	2.72561	0							0.373419	-5.6608
-0.634685	-1.30635	-0.260557	15.945	2.73251	0							0.374109	-5.6608
-0.633995	-1.33763	-0.259177	15.9451	2.73942	0							0.374799	-5.6608
-0.633305	-1.36844	-0.257796	15.9451	2.74632	0							0.375489	-5.6608
-0.632615	-1.39761	-0.256416	15.9452	2.75322	0							0.37618	-5.6608
-0.631925	-1.42832	-0.255035	15.9453	2.76012	0							0.37687	-5.6608
-0.631234	-1.45788	-0.253655	15.9453	2.76703	0							0.37756	-5.6608
-0.630544	-1.48698	-0.252274	15.9454	2.77393	0							0.37825	-5.6608
-0.629854	-1.51604	-0.250894	15.9455	2.78083	0							0.37894	-5.6608
-0.629164	-1.54431	-0.249513	15.9455	2.78773	0							0.379631	-5.6608
-0.628473	-1.57163	-0.248133	15.9455	2.79464	0							0.380321	-5.6608
-0.627783	-1.59742	-0.246752	15.9456	2.80154	0							0.381011	-5.6608
-0.627093	-1.62294	-0.245372	15.9457	2.80844	0							0.381701	-5.6608
-0.626403	-1.64841	-0.243991	15.9457	2.81535	0							0.382392	-5.6608
-0.625712	-1.67396	-0.242611	15.9457	2.82225	0							0.383082	-5.6608
-0.625022	-1.69979	-0.24123	15.9457	2.82915	0							0.383772	-5.6608
-0.624332	-1.7256	-0.23985	15.9457	2.83605	0							0.384462	-5.6608
-0.623642	-1.75038	-0.238469	15.9459	2.84296	0							0.385153	-5.6608
-0.622951	-1.7732	-0.237089	15.946	2.84986	0							0.385843	-5.6608
-0.622261	-1.79508	-0.235708	15.9461	2.85676	0							0.386533	-5.6608
-0.621571	-1.81782	-0.234328	15.9462	2.86367	0							0.387223	-5.6608
-0.620881	-1.84214	-0.232947	15.9462	2.87057	0							0.387914	-5.6608
-0.620191	-1.86572	-0.231567	15.9462	2.87747	0							0.388604	-5.6608
-0.6195	-1.88881	-0.230186	15.9463	2.88437	0							0.389294	-5.6608
-0.61881	-1.91164	-0.228806	15.9464	2.89128	0							0.389984	-5.6608
-0.61812	-1.93427	-0.227425	15.9465	2.89818	0							0.390675	-5.6608
-0.617429	-1.95738	-0.226045	15.9466	2.90508	0							0.391365	-5.6608
-0.616739	-1.97995	-0.224664	15.9466	2.91198	0							0.392055	-5.6608
-0.616049	-2.00295	-0.223284	15.9466	2.91889	0							0.392745	-5.6608
-0.615359	-2.02519	-0.221903	15.9466	2.92579	0							0.393435	-5.6608
-0.614669	-2.04633	-0.220523	15.9467	2.93269	0							0.394126	-5.6608
-0.613978	-2.06716	-0.219142	15.9467	2.9396	0							0.394816	-5.6608
-0.613288	-2.08798	-0.217762	15.9467	2.9465	0							0.395506	-5.6608
-0.612598	-2.10819	-0.216381	15.9468	2.9534	0							0.396196	-5.6608
-0.611908	-2.12879	-0.215001	15.9468	2.9603	0							0.396887	-5.6608
-0.611217	-2.14902	-0.21362	15.9468	2.96721	0							0.397577	-5.6608
-0.610527	-2.16897	-0.21224	15.9467	2.97411	0							0.398267	-5.6608
-0.609837	-2.18963	-0.210859	15.9467	2.98101	0							0.398957	-5.6608
-0.609147	-2.20922	-0.209479	15.9468	2.98792	0							0.399648	-5.6608
-0.608456	-2.2272	-0.208098	15.9469	2.99482	0							0.400338	-5.6608
-0.607766	-2.24592	-0.206718	15.9469	3.00172	0							0.401028	-5.6608
-0.607076	-2.26492	-0.205337	15.9469	3.00862	0							0.401718	-5.6608
-0.606386	-2.28377	-0.203957	15.9469	3.01553	0							0.402409	-5.6608
-0.605695	-2.30273	-0.202576	15.9469	3.02243	0							0.403099	-5.6608
-0.605005	-2.32271	-0.201196	15.9469	3.02933	0							0.403789	-5.6608
-0.604315	-2.3421	-0.199815	15.9469	3.03623	0							0.404479	-5.6608
-0.603625	-2.36101	-0.198434	15.9469	3.04314	0							0.40517	-5.6608
-0.602934	-2.37925	-0.197054	15.9469	3.05004	0							0.40586	-5.6608
-0.602244	-2.39663	-0.195673	15.9469	3.05694	0							0.40655	-5.6608
-0.601554	-2.41322	-0.194293	15.9469	3.06385	0							0.40724	-5.6608
-0.600864	-2.4313	-0.192912	15.9469	3.07075	0							0.40793	-5.6608
-0.600174	-2.44841	-0.191532	15.9469	3.07765	0							0.408621	-5.6608
-0.599483	-2.46564	-0.190151	15.9469	3.08455	0							0.409311	-5.6608
-0.598793	-2.48267	-0.188771	15.9469	3.09146	0							0.410001	-5.6608
-0.598103	-2.49937	-0.18739	15.947	3.09836	0							0.410691	-5.6608
-0.597413	-2.51629	-0.18601	15.9471	3.10526	0							0.411382	-5.6608
-0.596722	-2.53312	-0.184629	15.9471	3.11217	0							0.412072	-5.6608
-0.596032	-2.55059	-0.183249	15.9471	3.11907	0							0.412762	-5.6608
-0.595342	-2.56821	-0.181868	15.9472	3.12597	0							0.413452	-5.6608
-0.594652	-2.58522	-0.180488	15.9474	3.13287	0							0.414143	-5.6608
-0.593961	-2.60136	-0.179107	15.9475	3.13978	0							0.414833	-5.6608
-0.593271	-2.61721	-0.177727	15.9475	3.14668	0							0.415523	-5.6608
-0.592581	-2.63214	-0.176346	15.9475	3.15358	0							0.416213	-5.6608
-0.591891	-2.64675	-0.174966	15.9476	3.16048	0							0.416904	-5.6608
-0.5912	-2.6617	-0.173585	15.9477	3.16739	0							0.417594	-5.6608
-0.59051	-2.6765	-0.172205	15.9478	3.17429	0							0.418284	-5.6608
-0.58982	-2.69106	-0.170824	15.9478	3.18119	0							0.418974	-5.6608
-0.58913	-2.70649	-0.169444	15.9478	3.1881	0							0.419665	-5.6608
-0.58844	-2.7212	-0.168063	15.9478	3.195	0							0.420355	-5.6608
-0.587749	-2.73642	-0.166683	15.9477	3.2019	0							0.421045	-5.6608
-0.587059	-2.7521	-0.165302	15.9479	3.2088	0							0.421735	-5.6608
-0.586369	-2.76776	-0.163922	15.9479	3.21571	0							0.422426	-5.6608
-0.585679	-2.78318	-0.162541	15.9479	3.22261	0							0.423116	-5.6608
-0.584988	-2.79879	-0.161161	15.9479	3.22951	0							0.423806	-5.6608
-0.584298	-2.81335	-0.15978	15.9478	3.23642	0							0.424496	-5.6608
-0.583608	-2.82734	-0.1584	15.9479	3.24332	0							0.425186	-5.6608
-0.582918	-2.84113	-0.157019	15.9478	3.25022	0							0.425877	-5.6608
-0.582227	-2.85452	-0.155639	15.9478	3.25712	0							0.426567	-5.6608
-0.581537	-2.86756	-0.154258	15.9478	3.26403	0							0.427257	-5.6608
-0.580847	-2.88116	-0.152878	15.9478	3.27093	0							0.427947	-5.6608
-0.580157	-2.89486	-0.151497	15.9478	3.27783	0							0.428638	-5.6608
-0.579466	-2.90776	-0.150117	15.9478	3.28473	0							0.429328	-5.6608
-0.578776	-2.92147	-0.148736	15.9477	3.29164	0							0.430018	-5.6608
-0.578086	-2.93555	-0.147356	15.9477	3.29854	0							0.430708	-5.6608
-0.577396	-2.94918	-0.145975	15.9478	3.30544	0							0.431399	-5.6608
-0.576705	-2.96249	-0.144595	15.9478	3.31235	0							0.432089	-5.6608
-0.576015	-2.97412	-0.143214	15.9477	3.31925	0							0.432779	-5.6608
-0.575325	-2.98619	-0.141834	15.9479	3.32615	0							0.433469	-5.6608
-0.574635	-2.99798	-0.140453	15.9479	3.33305	0							0.43416	-5.6608
-0.573945	-3.00975	-0.139073	15.948	3.33996	0							0.43485	-5.6608
-0.573254	-3.02178	-0.137692	15.948	3.34686	0							0.43554	-5.6608
-0.572564	-3.03356	-0.136312	15.948	3.35376	0							0.43623	-5.6608
-0.571874	-3.04488	-0.134931	15.948	3.36067	0							0.436921	-5.6608
-0.571184	-3.05684	-0.133551	15.9479	3.36757	0							0.437611	-5.6608
-0.570493	-3.06805	-0.13217	15.9479	3.37447	0							0.438301	-5.6608
-0.569803	-3.07841	-0.130789	15.948	3.38137	0							0.438991	-5.6608
-0.569113	-3.08833	-0.129409	15.948	3.38828	0							0.439681	-5.6608
-0.568423	-3.09746	-0.128028	15.948	3.39518	0							0.440372	-5.6608
-0.567732	-3.10717	-0.126648	15.9479	3.40208	0							0.441062	-5.6608
-0.567042	-3.11787	-0.125267	15.9479	3.40898	0							0.441752	-5.6608
-0.566352	-3.12888	-0.123887	15.9479	3.41589	0							0.442442	-5.6608
-0.565662	-3.13836	-0.122506	15.9479	3.42279	0							0.443133	-5.6608
-0.564971	-3.14769	-0.121126	15.9479	3.42969	0							0.443823	-5.6608
-0.564281	-3.15651	-0.119745	15.9479	3.4366	0							0.444513	-5.6608
-0.563591	-3.16466	-0.118365	15.948	3.4435	0							0.445203	-5.6608
-0.562901	-3.17296	-0.116984	15.948	3.4504	0							0.445894	-5.6608
-0.562211	-3.18188	-0.115604	15.9479	3.4573	0							0.446584	-5.6608
-0.56152	-3.19081	-0.114223	15.9478	3.46421	0							0.447274	-5.6608
-0.56083	-3.19953	-0.112843	15.9478	3.47111	0							0.447964	-5.6608
-0.56014	-3.20903	-0.111462	15.9477	3.47801	0							0.448655	-5.6608
-0.55945	-3.21744	-0.110082	15.9478	3.48491	0							0.449345	-5.6608
-0.558759	-3.22522	-0.108701	15.9478	3.49182	0							0.450035	-5.6608
-0.558069	-3.23308	-0.107321	15.9479	3.49872	0							0.450725	-5.6608
-0.557379	-3.24058	-0.10594	15.9479	3.50562	0							0.451415	-5.6608
-0.556689	-3.24818	-0.10456	15.9479	3.51253	0							0.452106	-5.6608
-0.555998	-3.25547	-0.103179	15.9478	3.51943	0							0.452796	-5.6608
-0.555308	-3.26228	-0.101799	15.9478	3.52633	0							0.453486	-5.6608
-0.554618	-3.26872	-0.100418	15.9478	3.53323	0							0.454176	-5.6608
-0.553928	-3.27491	-0.099038	15.9477	3.54014	0							0.454867	-5.6608
-0.553237	-3.28065	-0.097657	15.9477	3.54704	0							0.455557	-5.6608
-0.552547	-3.28725	-0.096277	15.9477	3.55394	0							0.456247	-5.6608
-0.551857	-3.29242	-0.094896	15.9476	3.56085	0							0.456937	-5.6608
-0.551167	-3.29794	-0.093516	15.9476	3.56775	0							0.457628	-5.6608
-0.550476	-3.3038	-0.092135	15.9477	3.57465	0							0.458318	-5.6608
-0.549786	-3.30933	-0.090755	15.9477	3.58155	0							0.459008	-5.6608
-0.549096	-3.3144	-0.089374	15.9477	3.58846	0							0.459698	-5.6608
-0.548406	-3.31874	-0.087994	15.9477	3.59536	0							0.460389	-5.6608
-0.547716	-3.32361	-0.086613	15.9478	3.60226	0							0.461079	-5.6608
-0.547025	-3.32852	-0.085233	15.9478	3.60916	0							0.461769	-5.6608
-0.546335	-3.33258	-0.083852	15.9478	3.61607	0							0.462459	-5.6608
-0.545645	-3.33543	-0.082472	15.9479	3.62297	0							0.46315	-5.6608
-0.544955	-3.33836	-0.081091	15.9479	3.62987	0							0.46384	-5.6608
-0.544264	-3.34219	-0.079711	15.948	3.63678	0							0.46453	-5.6608
-0.543574	-3.3448	-0.07833	15.948	3.64368	0							0.46522	-5.6608
-0.542884	-3.34789	-0.07695	15.948	3.65058	0							0.46591	-5.6608
-0.542194	-3.35109	-0.075569	15.948	3.65748	0							0.466601	-5.6608
-0.541503	-3.35347	-0.074189	15.948	3.66439	0							0.467291	-5.6608
-0.540813	-3.3559	-0.072808	15.948	3.67129	0							0.467981	-5.6608
-0.540123	-3.35899	-0.071428	15.948	3.67819	0							0.468671	-5.6608
-0.539433	-3.36105	-0.070047	15.9479	3.6851	0							0.469362	-5.6608
-0.538742	-3.36231	-0.068667	15.9479	3.692	0							0.470052	-5.6608
-0.538052	-3.36339	-0.067286	15.948	3.6989	0							0.470742	-5.6608
-0.537362	-3.36461	-0.065905	15.948	3.7058	0							0.471432	-5.6608
-0.536672	-3.365	-0.064525	15.948	3.71271	0							0.472123	-5.6608
-0.535981	-3.36543	-0.063144	15.948	3.71961	0							0.472813	-5.6608
-0.535291	-3.36568	-0.061764	15.948	3.72651	0							0.473503	-5.6608
-0.534601	-3.36604	-0.060383	15.9481	3.73341	0							0.474193	-5.6608
-0.533911	-3.3664	-0.059003	15.9481	3.74032	0							0.474884	-5.6608
-0.533221	-3.36652	-0.057622	15.9481	3.74722	0							0.475574	-5.6608
-0.53253	-3.36667	-0.056242	15.9482	3.75412	0							0.476264	-5.6608
-0.53184	-3.36596	-0.054861	15.9482	3.76103	0							0.476954	-5.6608
-0.53115	-3.36585	-0.053481	15.9483	3.76793	0							0.477645	-5.6608
-0.53046	-3.36601	-0.0521	15.9482	3.77483	0							0.478335	-5.6608
-0.529769	-3.36588	-0.05072	15.9482	3.78173	0							0.479025	-5.6608
-0.529079	-3.36522	-0.049339	15.9483	3.78864	0							0.479715	-5.6608
-0.528389	-3.36516	-0.047959	15.9482	3.79554	0							0.480405	-5.6608
-0.527699	-3.36426	-0.046578	15.9482	3.80244	0							0.481096	-5.6608
-0.527008	-3.36348	-0.045198	15.9482	3.80934	0							0.481786	-5.6608
-0.526318	-3.36309	-0.043817	15.9482	3.81625	0							0.482476	-5.6608
-0.525628	-3.36227	-0.042437	15.9483	3.82315	0							0.483166	-5.6608
-0.524938	-3.36016	-0.041056	15.9483	3.83005	0							0.483857	-5.6608
-0.524247	-3.35874	-0.039676	15.9483	3.83696	0							0.484547	-5.6608
-0.523557	-3.35739	-0.038295	15.9482	3.84386	0							0.485237	-5.6608
-0.522867	-3.35554	-0.036915	15.9482	3.85076	0							0.485927	-5.6608
-0.522177	-3.35398	-0.035534	15.9482	3.85766	0							0.486618	-5.6608
-0.521486	-3.35238	-0.034154	15.9481	3.86457	0							0.487308	-5.6608
-0.520796	-3.34983	-0.032773	15.9481	3.87147	0							0.487998	-5.6608
-0.520106	-3.34739	-0.031393	15.9481	3.87837	0							0.488688	-5.6608
-0.519416	-3.34431	-0.030012	15.9481	3.88528	0							0.489379	-5.6608
-0.518726	-3.34152	-0.028632	15.9479	3.89218	0							0.490069	-5.6608
-0.518035	-3.33903	-0.027251	15.9478	3.89908	0							0.490759	-5.6608
-0.517345	-3.33647	-0.025871	15.9478	3.90598	0							0.491449	-5.6608
-0.516655	-3.33343	-0.02449	15.9477	3.91289	0							0.492139	-5.6608
-0.515965	-3.33124	-0.02311	15.9477	3.91979	0							0.49283	-5.6608
-0.515274	-3.32917	-0.021729	15.9477	3.92669	0							0.49352	-5.6608
-0.514584	-3.32639	-0.020349	15.9477	3.9336	0							0.49421	-5.6608
-0.513894	-3.32269	-0.018968	15.9477	3.9405	0							0.4949	-5.6608
-0.513204	-3.32028	-0.017588	15.9476	3.9474	0							0.495591	-5.6608
-0.512513	-3.31568	-0.016207	15.9476	3.9543	0							0.496281	-5.6608
-0.511823	-3.31127	-0.014827	15.9476	3.96121	0							0.496971	-5.6608
-0.511133	-3.30741	-0.013446	15.9476	3.96811	0							0.497661	-5.6608
-0.510443	-3.3045	-0.012066	15.9475	3.97501	0							0.498352	-5.6608
-0.509752	-3.30239	-0.010685	15.9475	3.98191	0							0.499042	-5.6608
-0.509062	-3.29949	-0.009305	15.9475	3.98882	0							0.499732	-5.6608
-0.508372	-3.29636	-0.007924	15.9475	3.99572	0							0.500422	-5.6608
-0.507682	-3.29305	-0.006544	15.9475	4.00262	0							0.501113	-5.6608
-0.506991	-3.2898	-0.005163	15.9475	4.00953	0							0.501803	-5.6608
-0.506301	-3.28625	-0.003783	15.9475	4.01643	0							0.502493	-5.6608
-0.505611	-3.28215	-0.002402	15.9475	4.02333	0							0.503183	-5.6608
-0.504921	-3.27877	-0.001022	15.9475	4.03023	0							0.503874	-5.6608
-0.50423	-3.27596	0.000359	15.9475	4.03714	0							0.504564	-5.6608
-0.50354	-3.27334	0.00174	15.9475	4.04404	0							0.505254	-5.6608
-0.50285	-3.27039	0.00312	15.9476	4.05094	0							0.505944	-5.6608
-0.50216	-3.26721	0.004501	15.9481	4.05785	0							0.506634	-5.6608
-0.50147	-3.26415	0.005881	15.9491	4.06475	0							0.507325	-5.6608
-0.500779	-3.26053	0.007262	15.9503	4.07165	0							0.508015	-5.6608
-0.500089	-3.25786	0.008642	15.9518	4.07855	0							0.508705	-5.6608
-0.499399	-3.25489	0.010023	15.9532	4.08546	0							0.509395	-5.6608
-0.498709	-3.25141	0.011403	15.9547	4.09236	0							0.510086	-5.6608
-0.498018	-3.24803	0.012784	15.956	4.09926	0							0.510776	-5.6608
-0.497328	-3.24543	0.014164	15.9573	4.10616	0							0.511466	-5.6608
-0.496638	-3.24264	0.015545	15.9584	4.11307	0							0.512156	-5.6608
-0.495948	-3.23956	0.016925	15.9594	4.11997	0							0.512847	-5.6608
-0.495257	-3.23654	0.018306	15.9602	4.12687	0							0.513537	-5.6608
-0.494567	-3.23401	0.019686	15.961	4.13378	0							0.514227	-5.6608
-0.493877	-3.23201	0.021067	15.9616	4.14068	0							0.514917	-5.6608
-0.493187	-3.23035	0.022447	15.962	4.14758	0							0.515608	-5.6608
-0.492496	-3.22878	0.023828	15.9623	4.15448	0							0.516298	-5.6608
-0.491806	-3.22684	0.025208	15.9625	4.16139	0							0.516988	-5.6608
-0.491116	-3.22528	0.026589	15.9625	4.16829	0							0.517678	-5.6608
-0.490426	-3.22411	0.027969	15.9624	4.17519	0							0.518368	-5.6608
-0.489736	-3.22283	0.02935	15.9623	4.1821	0							0.519059	-5.6608
-0.489045	-3.22072	0.03073	15.962	4.189	0							0.519749	-5.6608
-0.488355	-3.21768	0.032111	15.9617	4.1959	0							0.520439	-5.6608
-0.487665	-3.21552	0.033491	15.9613	4.2028	0							0.521129	-5.6608
-0.486975	-3.21373	0.034872	15.9609	4.20971	0							0.52182	-5.6608
-0.486284	-3.21196	0.036252	15.9604	4.21661	0							0.52251	-5.6608
-0.485594	-3.21028	0.037633	15.9599	4.22351	0							0.5232	-5.6608
-0.484904	-3.20894	0.039013	15.9594	4.23041	0							0.52389	-5.6608
-0.484214	-3.2075	0.040394	15.9589	4.23732	0							0.524581	-5.6608
-0.483523	-3.20703	0.041774	15.9583	4.24422	0							0.525271	-5.6608
-0.482833	-3.20579	0.043155	15.9579	4.25112	0							0.525961	-5.6608
-0.482143	-3.20449	0.044535	15.9575	4.25803	0							0.526651	-5.6608
-0.481453	-3.20404	0.045916	15.9569	4.26493	0							0.527342	-5.6608
-0.480762	-3.20472	0.047296	15.9564	4.27183	0							0.528032	-5.6608
-0.480072	-3.20379	0.048677	15.9559	4.27873	0							0.528722	-5.6608
-0.479382	-3.2037	0.050057	15.9555	4.28564	0							0.529412	-5.6608
-0.478692	-3.2044	0.051438	15.955	4.29254	0							0.530103	-5.6608
-0.478001	-3.20588	0.052818	15.9546	4.29944	0							0.530793	-5.6608
-0.477311	-3.20742	0.054199	15.9542	4.30635	0							0.531483	-5.6608
-0.476621	-3.20799	0.055579	15.9538	4.31325	0							0.532173	-5.6608
-0.475931	-3.20949	0.05696	15.9533	4.32015	0							0.532863	-5.6608
-0.475241	-3.21158	0.058341	15.9529	4.32705	0							0.533554	-5.6608
-0.47455	-3.21317	0.059721	15.9525	4.33396	0							0.534244	-5.6608
-0.47386	-3.21429	0.061102	15.9522	4.34086	0							0.534934	-5.6608
-0.47317	-3.21584	0.062482	15.9519	4.34776	0							0.535625	-5.6608
-0.47248	-3.21895	0.063863	15.9516	4.35466	0							0.536315	-5.6608
-0.471789	-3.2212	0.065243	15.9512	4.36157	0							0.537005	-5.6608
-0.471099	-3.22453	0.066624	15.9508	4.36847	0							0.537695	-5.6608
-0.470409	-3.22798	0.068004	15.9505	4.37537	0							0.538385	-5.6608
-0.469719	-3.23123	0.069385	15.9502	4.38228	0							0.539076	-5.6608
-0.469028	-3.23433	0.070765	15.9499	4.38918	0							0.539766	-5.6608
-0.468338	-3.2376	0.072146	15.9497	4.39608	0							0.540456	-5.6608
-0.467648	-3.24069	0.073526	15.9495	4.40299	0							0.541146	-5.6608
-0.466958	-3.24415	0.074907	15.9493	4.40989	0							0.541837	-5.6608
-0.466267	-3.24752	0.076287	15.9492	4.41679	0							0.542527	-5.6608
-0.465577	-3.25151	0.077668	15.949	4.42369	0							0.543217	-5.6608
-0.464887	-3.25591	0.079048	15.9488	4.4306	0							0.543907	-5.6608
-0.464197	-3.2592	0.080429	15.9487	4.4375	0							0.544598	-5.6608
-0.463507	-3.26241	0.081809	15.9486	4.4444	0							0.545288	-5.6608
-0.462816	-3.2654	0.08319	15.9485	4.4513	0							0.545978	-5.6608
-0.462126	-3.2686	0.08457	15.9484	4.45821	0							0.546668	-5.6608
-0.461436	-3.27216	0.085951	15.9483	4.46511	0							0.547359	-5.6608
-0.460746	-3.27569	0.087331	15.9482	4.47201	0							0.548049	-5.6608
-0.460055	-3.27979	0.088712	15.9482	4.47891	0							0.548739	-5.6608
-0.459365	-3.28428	0.090092	15.9481	4.48582	0							0.549429	-5.6608
-0.458675	-3.28855	0.091473	15.948	4.49272	0							0.55012	-5.6608
-0.457985	-3.29277	0.092853	15.948	4.49962	0							0.55081	-5.6608
-0.457294	-3.2976	0.094234	15.948	4.50653	0							0.5515	-5.6608
-0.456604	-3.30255	0.095614	15.9479	4.51343	0							0.55219	-5.6608
-0.455914	-3.3066	0.096995	15.9479	4.52033	0							0.55288	-5.6608
-0.455224	-3.3107	0.098375	15.9478	4.52724	0							0.553571	-5.6608
-0.454533	-3.31522	0.099756	15.9476	4.53414	0							0.554261	-5.6608
-0.453843	-3.32015	0.101136	15.9475	4.54104	0							0.554951	-5.6608
-0.453153	-3.32515	0.102517	15.9474	4.54794	0							0.555641	-5.6608
-0.452463	-3.32955	0.103897	15.9474	4.55485	0							0.556332	-5.6608
-0.451772	-3.33381	0.105278	15.9473	4.56175	0							0.557022	-5.6608
-0.451082	-3.33816	0.106658	15.9473	4.56865	0							0.557712	-5.6608
-0.450392	-3.34267	0.108039	15.9472	4.57555	0							0.558402	-5.6608
-0.449702	-3.34724	0.109419	15.9472	4.58246	0							0.559093	-5.6608
-0.449012	-3.35174	0.1108	15.9471	4.58936	0							0.559783	-5.6608
-0.448321	-3.35663	0.11218	15.9471	4.59626	0							0.560473	-5.6608
-0.447631	-3.3608	0.113561	15.9471	4.60316	0							0.561163	-5.6608
-0.446941	-3.36607	0.114941	15.9471	4.61007	0							0.561854	-5.6608
-0.446251	-3.37153	0.116322	15.9471	4.61697	0							0.562544	-5.6608
-0.44556	-3.37665	0.117702	15.947	4.62387	0							0.563234	-5.6608
-0.44487	-3.38193	0.119083	15.9469	4.63078	0							0.563924	-5.6608
-0.44418	-3.38792	0.120463	15.9469	4.63768	0							0.564614	-5.6608
-0.44349	-3.39327	0.121844	15.9469	4.64458	0							0.565305	-5.6608
-0.442799	-3.39817	0.123224	15.9469	4.65148	0							0.565995	-5.6608
-0.442109	-3.40287	0.124605	15.9469	4.65839	0							0.566685	-5.6608
-0.441419	-3.40792	0.125986	15.9469	4.66529	0							0.567375	-5.6608
-0.440729	-3.41402	0.127366	15.9469	4.67219	0							0.568066	-5.6608
-0.440038	-3.41956	0.128747	15.9469	4.6791	0							0.568756	-5.6608
-0.439348	-3.42435	0.130127	15.9468	4.686	0							0.569446	-5.6608
-0.438658	-3.42944	0.131508	15.9468	4.6929	0							0.570136	-5.6608
-0.437968	-3.43491	0.132888	15.9468	4.6998	0							0.570827	-5.6608
-0.437277	-3.44025	0.134269	15.9468	4.70671	0							0.571517	-5.6608
-0.436587	-3.4447	0.135649	15.9467	4.71361	0							0.572207	-5.6608
-0.435897	-3.44921	0.13703	15.9467	4.72051	0							0.572897	-5.6608
-0.435207	-3.45379	0.13841	15.9466	4.72741	0							0.573588	-5.6608
-0.434516	-3.45817	0.139791	15.9465	4.73432	0							0.574278	-5.6608
-0.433826	-3.46248	0.141171	15.9465	4.74122	0							0.574968	-5.6608
-0.433136	-3.46684	0.142552	15.9465	4.74812	0							0.575658	-5.6608
-0.432446	-3.47109	0.143932	15.9465	4.75503	0							0.576349	-5.6608
-0.431756	-3.4751	0.145313	15.9465	4.76193	0							0.577039	-5.6608
-0.431065	-3.47934	0.146693	15.9465	4.76883	0							0.577729	-5.6608
-0.430375	-3.48379	0.148074	15.9464	4.77573	0							0.578419	-5.6608
-0.429685	-3.48849	0.149454	15.9465	4.78264	0							0.579109	-5.6608
-0.428995	-3.49336	0.150835	15.9464	4.78954	0							0.5798	-5.6608
-0.428304	-3.49804	0.152215	15.9463	4.79644	0							0.58049	-5.6608
-0.427614	-3.50346	0.153596	15.9462	4.80335	0							0.58118	-5.6608
-0.426924	-3.50837	0.154976	15.9462	4.81025	0							0.58187	-5.6608
-0.426234	-3.51343	0.156357	15.9463	4.81715	0							0.582561	-5.6608
-0.425543	-3.51817	0.157737	15.9462	4.82405	0							0.583251	-5.6608
-0.424853	-3.52236	0.159118	15.9462	4.83096	0							0.583941	-5.6608
-0.424163	-3.52693	0.160498	15.9461	4.83786	0							0.584631	-5.6608
-0.423473	-3.53083	0.161879	15.946	4.84476	0							0.585322	-5.6608
-0.422782	-3.53611	0.163259	15.9459	4.85166	0							0.586012	-5.6608
-0.422092	-3.5416	0.16464	15.9458	4.85857	0							0.586702	-5.6608
-0.421402	-3.54713	0.16602	15.9458	4.86547	0							0.587392	-5.6608
-0.420712	-3.55275	0.167401	15.9457	4.87237	0							0.588083	-5.6608
-0.420022	-3.55821	0.168781	15.9457	4.87928	0							0.588773	-5.6608
-0.419331	-3.56343	0.170162	15.9457	4.88618	0							0.589463	-5.6608
-0.418641	-3.56854	0.171542	15.9456	4.89308	0							0.590153	-5.6608
-0.417951	-3.57315	0.172923	15.9455	4.89998	0							0.590844	-5.6608
-0.417261	-3.57782	0.174303	15.9456	4.90689	0							0.591534	-5.6608
-0.41657	-3.583	0.175684	15.9456	4.91379	0							0.592224	-5.6608
-0.41588	-3.58803	0.177064	15.9455	4.92069	0							0.592914	-5.6608
-0.41519	-3.593	0.178445	15.9455	4.9276	0							0.593604	-5.6608
-0.4145	-3.59936	0.179825	15.9455	4.9345	0							0.594295	-5.6608
-0.413809	-3.60576	0.181206	15.9455	4.9414	0							0.594985	-5.6608
-0.413119	-3.61217	0.182586	15.9455	4.9483	0							0.595675	-5.6608
-0.412429	-3.61861	0.183967	15.9454	4.95521	0							0.596365	-5.6608
-0.411739	-3.62371	0.185347	15.9454	4.96211	0							0.597056	-5.6608
-0.411048	-3.62922	0.186728	15.9454	4.96901	0							0.597746	-5.6608
-0.410358	-3.63507	0.188109	15.9454	4.97591	0							0.598436	-5.6608
-0.409668	-3.64088	0.189489	15.9454	4.98282	0							0.599126	-5.6608
-0.408978	-3.6467	0.19087	15.9455	4.98972	0							0.599817	-5.6608
-0.408287	-3.65313	0.19225	15.9456	4.99662	0							0.600507	-5.6608
-0.407597	-3.65886	0.193631	15.9456	5.00353	0							0.601197	-5.6608
-0.406907	-3.66447	0.195011	15.9454	5.01043	0							0.601887	-5.6608
-0.406217	-3.67055	0.196392	15.9453	5.01733	0							0.602578	-5.6608
-0.405527	-3.67676	0.197772	15.9453	5.02423	0							0.603268	-5.6608
-0.404836	-3.68168	0.199153	15.9453	5.03114	0							0.603958	-5.6608
-0.404146	-3.68755	0.200533	15.9452	5.03804	0							0.604648	-5.6608
-0.403456	-3.69307	0.201914	15.9451	5.04494	0							0.605338	-5.6608
-0.402766	-3.6983	0.203294	15.945	5.05185	0							0.606029	-5.6608
-0.402075	-3.70325	0.204675	15.9449	5.05875	0							0.606719	-5.6608
-0.401385	-3.70812	0.206055	15.9448	5.06565	0							0.607409	-5.6608
-0.400695	-3.71342	0.207436	15.9448	5.07255	0							0.608099	-5.6608
-0.400005	-3.71929	0.208816	15.9447	5.07946	0							0.60879	-5.6608
-0.399314	-3.72483	0.210197	15.9447	5.08636	0							0.60948	-5.6608
-0.398624	-3.73015	0.211577	15.9446	5.09326	0							0.61017	-5.6608
-0.397934	-3.73538	0.212958	15.9446	5.10016	0							0.61086	-5.6608
-0.397244	-3.74066	0.214338	15.9445	5.10707	0							0.611551	-5.6608
-0.396553	-3.74603	0.215719	15.9445	5.11397	0							0.612241	-5.6608
-0.395863	-3.75095	0.217099	15.9445	5.12087	0							0.612931	-5.6608
-0.395173	-3.75607	0.21848	15.9445	5.12778	0							0.613621	-5.6608
-0.394483	-3.76133	0.21986	15.9444	5.13468	0							0.614312	-5.6608
-0.393793	-3.76688	0.221241	15.9444	5.14158	0							0.615002	-5.6608
-0.393102	-3.77269	0.222621	15.9444	5.14848	0							0.615692	-5.6608
-0.392412	-3.77824	0.224002	15.9443	5.15539	0							0.616382	-5.6608
-0.391722	-3.78312	0.225382	15.9443	5.16229	0							0.617073	-5.6608
-0.391032	-3.78809	0.226763	15.9442	5.16919	0							0.617763	-5.6608
-0.390341	-3.79356	0.228143	15.9441	5.1761	0							0.618453	-5.6608
-0.389651	-3.79859	0.229524	15.9442	5.183	0							0.619143	-5.6608
-0.388961	-3.80263	0.230904	15.9442	5.1899	0							0.619833	-5.6608
-0.388271	-3.80733	0.232285	15.9442	5.1968	0							0.620524	-5.6608
-0.38758	-3.81267	0.233665	15.9442	5.20371	0							0.621214	-5.6608
-0.38689	-3.8174	0.235046	15.9443	5.21061	0							0.621904	-5.6608
-0.3862	-3.82192	0.236426	15.9442	5.21751	0							0.622594	-5.6608
-0.38551	-3.82625	0.237807	15.9442	5.22441	0							0.623285	-5.6608
-0.384819	-3.83042	0.239187	15.9443	5.23132	0							0.623975	-5.6608
-0.384129	-3.83494	0.240568	15.9444	5.23822	0							0.624665	-5.6608
-0.383439	-3.83986	0.241948	15.9444	5.24512	0							0.625355	-5.6608
-0.382749	-3.84504	0.243329	15.9444	5.25203	0							0.626046	-5.6608
-0.382058	-3.84994	0.244709	15.9444	5.25893	0							0.626736	-5.6608
-0.381368	-3.85432	0.24609	15.9444	5.26583	0							0.627426	-5.6608
-0.380678	-3.85804	0.24747	15.9444	5.27273	0							0.628116	-5.6608
-0.379988	-3.86065	0.248851	15.9445	5.27964	0							0.628807	-5.6608
-0.379297	-3.86356	0.250232	15.9445	5.28654	0							0.629497	-5.6608
-0.378607	-3.86661	0.251612	15.9446	5.29344	0							0.630187	-5.6608
-0.377917	-3.86955	0.252993	15.9445	5.30035	0							0.630877	-5.6608
-0.377227	-3.87266	0.254373	15.9445	5.30725	0							0.631567	-5.6608
-0.376537	-3.87636	0.255754	15.9446	5.31415	0							0.632258	-5.6608
-0.375846	-3.88046	0.257134	15.9446	5.32105	0							0.632948	-5.6608
-0.375156	-3.88426	0.258515	15.9445	5.32796	0							0.633638	-5.6608
-0.374466	-3.88746	0.259895	15.9445	5.33486	0							0.634328	-5.6608
-0.373776	-3.89059	0.261276	15.9445	5.34176	0							0.635019	-5.6608
-0.373085	-3.89352	0.262656	15.9444	5.34866	0							0.635709	-5.6608
-0.372395	-3.89592	0.264037	15.9444	5.35557	0							0.636399	-5.6608
-0.371705	-3.89873	0.265417	15.9443	5.36247	0							0.637089	-5.6608
-0.371015	-3.90017	0.266798	15.9442	5.36937	0							0.63778	-5.6608
-0.370324	-3.90258	0.268178	15.9442	5.37628	0							0.63847	-5.6608
-0.369634	-3.9054	0.269559	15.9442	5.38318	0							0.63916	-5.6608
-0.368944	-3.90827	0.270939	15.9441	5.39008	0							0.63985	-5.6608
-0.368254	-3.91103	0.27232	15.9441	5.39698	0							0.640541	-5.6608
-0.367563	-3.9127	0.2737	15.9441	5.40389	0							0.641231	-5.6608
-0.366873	-3.91412	0.275081	15.9441	5.41079	0							0.641921	-5.6608
-0.366183	-3.91635	0.276461	15.9441	5.41769	0							0.642611	-5.6608
-0.365493	-3.91874	0.277842	15.944	5.4246	0							0.643302	-5.6608
-0.364802	-3.92071	0.279222	15.944	5.4315	0							0.643992	-5.6608
-0.364112	-3.92238	0.280603	15.944	5.4384	0							0.644682	-5.6608
-0.363422	-3.92604	0.281983	15.9441	5.4453	0							0.645372	-5.6608
-0.362732	-3.92829	0.283364	15.9441	5.45221	0							0.646062	-5.6608
-0.362042	-3.93075	0.284744	15.9441	5.45911	0							0.646753	-5.6608
-0.361351	-3.9339	0.286125	15.944	5.46601	0							0.647443	-5.6608
-0.360661	-3.93768	0.287505	15.944	5.47292	0							0.648133	-5.6608
-0.359971	-3.94161	0.288886	15.944	5.47982	0							0.648823	-5.6608
-0.359281	-3.94464	0.290266	15.944	5.48672	0							0.649514	-5.6608
-0.35859	-3.94771	0.291647	15.944	5.49362	0							0.650204	-5.6608
-0.3579	-3.95076	0.293027	15.944	5.50053	0							0.650894	-5.6608
-0.35721	-3.95339	0.294408	15.944	5.50743	0							0.651584	-5.6608
-0.35652	-3.95574	0.295788	15.9441	5.51433	0							0.652275	-5.6608
-0.355829	-3.95848	0.297169	15.9441	5.52123	0							0.652965	-5.6608
-0.355139	-3.96021	0.298549	15.9442	5.52814	0							0.653655	-5.6608
-0.354449	-3.96262	0.29993	15.9443	5.53504	0							0.654345	-5.6608
-0.353759	-3.96548	0.30131	15.9443	5.54194	0							0.655036	-5.6608
-0.353068	-3.96801	0.302691	15.9443	5.54885	0							0.655726	-5.6608
-0.352378	-3.97039	0.304071	15.9444	5.55575	0							0.656416	-5.6608
-0.351688	-3.97207	0.305452	15.9445	5.56265	0							0.657106	-5.6608
-0.350998	-3.9747	0.306832	15.9445	5.56955	0							0.657797	-5.6608
-0.350308	-3.97762	0.308213	15.9445	5.57646	0							0.658487	-5.6608
-0.349617	-3.98056	0.309593	15.9444	5.58336	0							0.659177	-5.6608
-0.348927	-3.9835	0.310974	15.9444	5.59026	0							0.659867	-5.6608
-0.348237	-3.98636	0.312354	15.9443	5.59717	0							0.660558	-5.6608
-0.347547	-3.98983	0.313735	15.9443	5.60407	0							0.661248	-5.6608
-0.346856	-3.99254	0.315115	15.9443	5.61097	0							0.661938	-5.6608
-0.346166	-3.9947	0.316496	15.9442	5.61787	0							0.662628	-5.6608
-0.345476	-3.99671	0.317877	15.9442	5.62478	0							0.663319	-5.6608
-0.344786	-3.99882	0.319257	15.9441	5.63168	0							0.664009	-5.6608
-0.344095	-4.00007	0.320638	15.9441	5.63858	0							0.664699	-5.6608
-0.343405	-4.00232	0.322018	15.944	5.64548	0							0.665389	-5.6608
-0.342715	-4.00431	0.323399	15.944	5.65239	0							0.666079	-5.6608
-0.342025	-4.00603	0.324779	15.9439	5.65929	0							0.66677	-5.6608
-0.341334	-4.00782	0.32616	15.944	5.66619	0							0.66746	-5.6608
-0.340644	-4.0101	0.32754	15.9439	5.6731	0							0.66815	-5.6608
-0.339954	-4.01272	0.328921	15.9439	5.68	0							0.66884	-5.6608
-0.339264	-4.01546	0.330301	15.9439	5.6869	0							0.669531	-5.6608
-0.338573	-4.01852	0.331682	15.9438	5.6938	0							0.670221	-5.6608
-0.337883	-4.02158	0.333062	15.9438	5.70071	0							0.670911	-5.6608
-0.337193	-4.02437	0.334443	15.9437	5.70761	0							0.671601	-5.6608
-0.336503	-4.02694	0.335823	15.9435	5.71451	0							0.672292	-5.6608
-0.335813	-4.03049	0.337204	15.9434	5.72142	0							0.672982	-5.6608
-0.335122	-4.0332	0.338584	15.9434	5.72832	0							0.673672	-5.6608
-0.334432	-4.03561	0.339965	15.9433	5.73522	0							0.674362	-5.6608
-0.333742	-4.03835	0.341345	15.9432	5.74212	0							0.675053	-5.6608
-0.333052	-4.04138	0.342726	15.9432	5.74903	0							0.675743	-5.6608
-0.332361	-4.04427	0.344106	15.9432	5.75593	0							0.676433	-5.6608
-0.331671	-4.04751	0.345487	15.9431	5.76283	0							0.677123	-5.6608
-0.330981	-4.05001	0.346867	15.943	5.76973	0							0.677813	-5.6608
-0.330291	-4.05246	0.348248	15.943	5.77664	0							0.678504	-5.6608
-0.3296	-4.05538	0.349628	15.9428	5.78354	0							0.679194	-5.6608
-0.32891	-4.05863	0.351009	15.9428	5.79044	0							0.679884	-5.6608
-0.32822	-4.06155	0.352389	15.9427	5.79735	0							0.680574	-5.6608
-0.32753	-4.06449	0.35377	15.9426	5.80425	0							0.681265	-5.6608
-0.326839	-4.06679	0.35515	15.9425	5.81115	0							0.681955	-5.6608
-0.326149	-4.06983	0.356531	15.9425	5.81805	0							0.682645	-5.6608
-0.325459	-4.0731	0.357911	15.9425	5.82496	0							0.683335	-5.6608
-0.324769	-4.07617	0.359292	15.9425	5.83186	0							0.684026	-5.6608
-0.324079	-4.07912	0.360672	15.9424	5.83876	0							0.684716	-5.6608
-0.323388	-4.08234	0.362053	15.9423	5.84567	0							0.685406	-5.6608
-0.322698	-4.08594	0.363433	15.9423	5.85257	0							0.686096	-5.6608
-0.322008	-4.08893	0.364814	15.9422	5.85947	0							0.686787	-5.6608
-0.321317	-4.09177	0.366194	15.9422	5.86637	0							0.687477	-5.6608
-0.320627	-4.0948	0.367575	15.9421	5.87328	0							0.688167	-5.6608
-0.319937	-4.0978	0.368955	15.9421	5.88018	0							0.688857	-5.6608
-0.319247	-4.09943	0.370336	15.9421	5.88708	0							0.689548	-5.6608
-0.318557	-4.10103	0.371716	15.9422	5.89398	0							0.690238	-5.6608
-0.317866	-4.10294	0.373097	15.9421	5.90089	0							0.690928	-5.6608
-0.317176	-4.10461	0.374478	15.942	5.90779	0							0.691618	-5.6608
-0.316486	-4.10601	0.375858	15.9418	5.91469	0							0.692308	-5.6608
-0.315796	-4.10788	0.377239	15.9418	5.9216	0							0.692999	-5.6608
-0.315105	-4.11013	0.378619	15.9417	5.9285	0							0.693689	-5.6608
-0.314415	-4.11193	0.38	15.9417	5.9354	0							0.694379	-5.6608
-0.313725	-4.11402	0.38138	15.9416	5.9423	0							0.695069	-5.6608
-0.313035	-4.1163	0.382761	15.9416	5.94921	0							0.69576	-5.6608
-0.312344	-4.11852	0.384141	15.9416	5.95611	0							0.69645	-5.6608
-0.311654	-4.12054	0.385522	15.9415	5.96301	0							0.69714	-5.6608
-0.310964	-4.12274	0.386902	15.9415	5.96992	0							0.69783	-5.6608
-0.310274	-4.1248	0.388283	15.9415	5.97682	0							0.698521	-5.6608
-0.309583	-4.12627	0.389663	15.9415	5.98372	0							0.699211	-5.6608
-0.308893	-4.12774	0.391044	15.9414	5.99062	0							0.699901	-5.6608
-0.308203	-4.12959	0.392424	15.9414	5.99753	0							0.700591	-5.6608
-0.307513	-4.13142	0.393805	15.9413	6.00443	0							0.701282	-5.6608
-0.306823	-4.13347	0.395185	15.9412	6.01133	0							0.701972	-5.6608
-0.306132	-4.13587	0.396566	15.9411	6.01823	0							0.702662	-5.6608
-0.305442	-4.13824	0.397946	15.9411	6.02514	0							0.703352	-5.6608
-0.304752	-4.14062	0.399327	15.941	6.03204	0							0.704042	-5.6608
-0.304062	-4.14293	0.400707	15.941	6.03894	0							0.704733	-5.6608
-0.303371	-4.1448	0.402088	15.941	6.04585	0							0.705423	-5.6608
-0.302681	-4.1477	0.403468	15.941	6.05275	0							0.706113	-5.6608
-0.301991	-4.14999	0.404849	15.9409	6.05965	0							0.706803	-5.6608
-0.301301	-4.1518	0.406229	15.9408	6.06655	0							0.707494	-5.6608
-0.30061	-4.15359	0.40761	15.9407	6.07346	0							0.708184	-5.6608
-0.29992	-4.15661	0.40899	15.9406	6.08036	0							0.708874	-5.6608
-0.29923	-4.15845	0.410371	15.9405	6.08726	0							0.709564	-5.6608
-0.29854	-4.16042	0.411751	15.9404	6.09417	0							0.710255	-5.6608
-0.297849	-4.1624	0.413132	15.9404	6.10107	0							0.710945	-5.6608
-0.297159	-4.16436	0.414512	15.9403	6.10797	0							0.711635	-5.6608
-0.296469	-4.16657	0.415893	15.9401	6.11487	0							0.712325	-5.6608
-0.295779	-4.16898	0.417273	15.94	6.12178	0							0.713016	-5.6608
-0.295088	-4.17096	0.418654	15.9398	6.12868	0							0.713706	-5.6608
-0.294398	-4.17327	0.420034	15.9397	6.13558	0							0.714396	-5.6608
-0.293708	-4.17599	0.421415	15.9394	6.14248	0							0.715086	-5.6608
-0.293018	-4.17886	0.422795	15.9392	6.14939	0							0.715777	-5.6608
-0.292328	-4.18131	0.424176	15.9392	6.15629	0							0.716467	-5.6608
-0.291637	-4.18273	0.425556	15.939	6.16319	0							0.717157	-5.6608
-0.290947	-4.18466	0.426937	15.9389	6.1701	0							0.717847	-5.6608
-0.290257	-4.18654	0.428317	15.9389	6.177	0							0.718537	-5.6608
-0.289567	-4.1887	0.429698	15.9388	6.1839	0							0.719228	-5.6608
-0.288876	-4.19127	0.431078	15.9387	6.1908	0							0.719918	-5.6608
-0.288186	-4.19395	0.432459	15.9386	6.19771	0							0.720608	-5.6608
-0.287496	-4.19713	0.433839	15.9386	6.20461	0							0.721298	-5.6608
-0.286806	-4.20037	0.43522	15.9385	6.21151	0							0.721989	-5.6608
-0.286115	-4.20227	0.4366	15.9384	6.21842	0							0.722679	-5.6608
-0.285425	-4.20398	0.437981	15.9383	6.22532	0							0.723369	-5.6608
-0.284735	-4.20615	0.439361	15.9382	6.23222	0							0.724059	-5.6608
-0.284045	-4.20791	0.440742	15.9382	6.23912	0							0.72475	-5.6608
-0.283354	-4.20913	0.442122	15.9381	6.24603	0							0.72544	-5.6608
-0.282664	-4.21096	0.443503	15.938	6.25293	0							0.72613	-5.6608
-0.281974	-4.21272	0.444883	15.938	6.25983	0							0.72682	-5.6608
-0.281284	-4.21483	0.446264	15.938	6.26673	0							0.727511	-5.6608
-0.280594	-4.21753	0.447644	15.938	6.27364	0							0.728201	-5.6608
-0.279903	-4.22041	0.449025	15.9379	6.28054	0							0.728891	-5.6608
-0.279213	-4.22302	0.450406	15.9378	6.28744	0							0.729581	-5.6608
-0.278523	-4.22462	0.451786	15.9377	6.29435	0							0.730272	-5.6608
-0.277833	-4.22675	0.453167	15.9376	6.30125	0							0.730962	-5.6608
-0.277142	-4.22938	0.454547	15.9376	6.30815	0							0.731652	-5.6608
-0.276452	-4.23217	0.455928	15.9376	6.31505	0							0.732342	-5.6608
-0.275762	-4.23505	0.457308	15.9376	6.32196	0							0.733032	-5.6608
-0.275072	-4.23786	0.458689	15.9376	6.32886	0							0.733723	-5.6608
-0.274381	-4.24033	0.460069	15.9376	6.33576	0							0.734413	-5.6608
-0.273691	-4.24328	0.46145	15.9376	6.34267	0							0.735103	-5.6608
-0.273001	-4.24632	0.46283	15.9376	6.34957	0							0.735793	-5.6608
-0.272311	-4.24939	0.464211	15.9376	6.35647	0							0.736484	-5.6608
-0.27162	-4.25341	0.465591	15.9377	6.36337	0							0.737174	-5.6608
-0.27093	-4.25631	0.466972	15.9377	6.37028	0							0.737864	-5.6608
-0.27024	-4.25955	0.468352	15.9378	6.37718	0							0.738554	-5.6608
-0.26955	-4.263	0.469733	15.9378	6.38408	0							0.739245	-5.6608
-0.268859	-4.26654	0.471113	15.9377	6.39098	0							0.739935	-5.6608
-0.268169	-4.27	0.472494	15.9377	6.39789	0							0.740625	-5.6608
-0.267479	-4.27307	0.473874	15.9377	6.40479	0							0.741315	-5.6608
-0.266789	-4.27549	0.475255	15.9377	6.41169	0							0.742006	-5.6608
-0.266098	-4.27858	0.476635	15.9377	6.4186	0							0.742696	-5.6608
-0.265408	-4.28139	0.478016	15.9377	6.4255	0							0.743386	-5.6608
-0.264718	-4.28378	0.479396	15.9377	6.4324	0							0.744076	-5.6608
-0.264028	-4.2861	0.480777	15.9377	6.4393	0							0.744766	-5.6608
-0.263338	-4.28901	0.482157	15.9377	6.44621	0							0.745457	-5.6608
-0.262647	-4.29167	0.483538	15.9377	6.45311	0							0.746147	-5.6608
-0.261957	-4.29427	0.484918	15.9377	6.46001	0							0.746837	-5.6608
-0.261267	-4.29648	0.486299	15.9377	6.46692	0							0.747527	-5.6608
-0.260577	-4.29889	0.487679	15.9377	6.47382	0							0.748218	-5.6608
-0.259886	-4.30176	0.48906	15.9377	6.48072	0							0.748908	-5.6608
-0.259196	-4.30394	0.49044	15.9376	6.48762	0							0.749598	-5.6608
-0.258506	-4.30666	0.491821	15.9377	6.49453	0							0.750288	-5.6608
-0.257816	-4.3092	0.493201	15.9376	6.50143	0							0.750979	-5.6608
-0.257125	-4.31167	0.494582	15.9377	6.50833	0							0.751669	-5.6608
-0.256435	-4.31402	0.495962	15.9377	6.51523	0							0.752359	-5.6608
-0.255745	-4.31633	0.497343	15.9377	6.52214	0							0.753049	-5.6608
-0.255055	-4.31883	0.498723	15.9377	6.52904	0							0.75374	-5.6608
-0.254364	-4.32126	0.500104	15.9377	6.53594	0							0.75443	-5.6608
-0.253674	-4.32476	0.501484	15.9378	6.54285	0							0.75512	-5.6608
-0.252984	-4.32754	0.502865	15.9377	6.54975	0							0.75581	-5.6608
-0.252294	-4.32926	0.504246	15.9377	6.55665	0							0.756501	-5.6608
-0.251603	-4.33069	0.505626	15.9378	6.56355	0							0.757191	-5.6608
-0.250913	-4.33355	0.507007	15.9378	6.57046	0							0.757881	-5.6608
-0.250223	-4.33672	0.508387	15.9377	6.57736	0							0.758571	-5.6608
-0.249533	-4.33965	0.509768	15.9377	6.58426	0							0.759261	-5.6608
-0.248843	-4.34246	0.511148	15.9377	6.59117	0							0.759952	-5.6608
-0.248152	-4.34522	0.512529	15.9378	6.59807	0							0.760642	-5.6608
-0.247462	-4.34811	0.513909	15.9378	6.60497	0							0.761332	-5.6608
-0.246772	-4.35045	0.51529	15.9378	6.61187	0							0.762022	-5.6608
-0.246082	-4.35195	0.51667	15.9379	6.61878	0							0.762713	-5.6608
-0.245391	-4.35287	0.518051	15.9381	6.62568	0							0.763403	-5.6608
-0.244701	-4.35424	0.519431	15.9381	6.63258	0							0.764093	-5.6608
-0.244011	-4.35762	0.520812	15.9381	6.63948	0							0.764783	-5.6608
-0.243321	-4.35948	0.522192	15.9381	6.64639	0							0.765474	-5.6608
-0.24263	-4.36202	0.523573	15.9381	6.65329	0							0.766164	-5.6608
-0.24194	-4.36469	0.524953	15.9381	6.66019	0							0.766854	-5.6608
-0.24125	-4.36727	0.526334	15.938	6.6671	0							0.767544	-5.6608
-0.24056	-4.36977	0.527714	15.938	6.674	0							0.768235	-5.6608
-0.239869	-4.37242	0.529095	15.938	6.6809	0							0.768925	-5.6608
-0.239179	-4.37433	0.530475	15.938	6.6878	0							0.769615	-5.6608
-0.238489	-4.37548	0.531856	15.938	6.69471	0							0.770305	-5.6608
-0.237799	-4.37683	0.533236	15.938	6.70161	0							0.770995	-5.6608
-0.237109	-4.37906	0.534617	15.9381	6.70851	0							0.771686	-5.6608
-0.236418	-4.382	0.535997	15.9381	6.71542	0							0.772376	-5.6608
-0.235728	-4.38425	0.537378	15.9381	6.72232	0							0.773066	-5.6608
-0.235038	-4.38628	0.538758	15.9381	6.72922	0							0.773757	-5.6608
-0.234348	-4.38793	0.540139	15.9381	6.73612	0							0.774447	-5.6608
-0.233657	-4.39038	0.541519	15.9381	6.74303	0							0.775137	-5.6608
-0.232967	-4.3931	0.5429	15.9381	6.74993	0							0.775827	-5.6608
-0.232277	-4.39521	0.54428	15.938	6.75683	0							0.776518	-5.6608
-0.231587	-4.3967	0.545661	15.9379	6.76373	0							0.777208	-5.6608
-0.230896	-4.39904	0.547041	15.9379	6.77064	0							0.777898	-5.6608
-0.230206	-4.40152	0.548422	15.938	6.77754	0							0.778588	-5.6608
-0.229516	-4.4036	0.549802	15.938	6.78444	0							0.779278	-5.6608
-0.228826	-4.40563	0.551183	15.938	6.79135	0							0.779969	-5.6608
-0.228135	-4.40803	0.552563	15.938	6.79825	0							0.780659	-5.6608
-0.227445	-4.41044	0.553944	15.938	6.80515	0							0.781349	-5.6608
-0.226755	-4.41295	0.555324	15.9379	6.81205	0							0.782039	-5.6608
-0.226065	-4.41549	0.556705	15.9379	6.81896	0							0.78273	-5.6608
-0.225374	-4.41813	0.558085	15.9379	6.82586	0							0.78342	-5.6608
-0.224684	-4.42075	0.559466	15.9379	6.83276	0							0.78411	-5.6608
-0.223994	-4.4232	0.560846	15.9378	6.83967	0							0.7848	-5.6608
-0.223304	-4.42544	0.562227	15.9378	6.84657	0							0.785491	-5.6608
-0.222614	-4.42793	0.563607	15.9378	6.85347	0							0.786181	-5.6608
-0.221923	-4.42999	0.564988	15.9378	6.86037	0							0.786871	-5.6608
-0.221233	-4.43228	0.566368	15.9379	6.86728	0							0.787561	-5.6608
-0.220543	-4.43519	0.567749	15.9378	6.87418	0							0.788252	-5.6608
-0.219853	-4.43855	0.569129	15.9378	6.88108	0							0.788942	-5.6608
-0.219162	-4.44117	0.57051	15.9379	6.88798	0							0.789632	-5.6608
-0.218472	-4.44398	0.57189	15.9379	6.89489	0							0.790322	-5.6608
-0.217782	-4.44716	0.573271	15.9378	6.90179	0							0.791012	-5.6608
-0.217092	-4.44954	0.574651	15.9378	6.90869	0							0.791703	-5.6608
-0.216401	-4.45159	0.576032	15.9377	6.9156	0							0.792393	-5.6608
-0.215711	-4.45419	0.577412	15.9377	6.9225	0							0.793083	-5.6608
-0.215021	-4.45673	0.578793	15.9377	6.9294	0							0.793773	-5.6608
-0.214331	-4.45983	0.580174	15.9377	6.9363	0							0.794464	-5.6608
-0.21364	-4.46265	0.581554	15.9377	6.94321	0							0.795154	-5.6608
-0.21295	-4.46535	0.582935	15.9377	6.95011	0							0.795844	-5.6608
-0.21226	-4.46762	0.584315	15.9377	6.95701	0							0.796534	-5.6608
-0.21157	-4.4693	0.585696	15.9376	6.96392	0							0.797225	-5.6608
-0.21088	-4.4716	0.587076	15.9375	6.97082	0							0.797915	-5.6608
-0.210189	-4.47467	0.588457	15.9375	6.97772	0							0.798605	-5.6608
-0.209499	-4.47637	0.589837	15.9375	6.98462	0							0.799295	-5.6608
-0.208809	-4.47762	0.591218	15.9375	6.99153	0							0.799986	-5.6608
-0.208119	-4.4792	0.592598	15.9375	6.99843	0							0.800676	-5.6608
-0.207428	-4.48129	0.593979	15.9374	7.00533	0							0.801366	-5.6608
-0.206738	-4.48291	0.595359	15.9374	7.01224	0							0.802056	-5.6608
-0.206048	-4.48518	0.59674	15.9374	7.01914	0							0.802747	-5.6608
-0.205358	-4.48801	0.59812	15.9374	7.02604	0							0.803437	-5.6608
-0.204667	-4.49093	0.599501	15.9375	7.03294	0							0.804127	-5.6608
-0.203977	-4.49371	0.600881	15.9374	7.03985	0							0.804817	-5.6608
-0.203287	-4.49627	0.602262	15.9374	7.04675	0							0.805507	-5.6608
-0.202597	-4.49792	0.603642	15.9374	7.05365	0							0.806198	-5.6608
-0.201906	-4.50058	0.605023	15.9373	7.06055	0							0.806888	-5.6608
-0.201216	-4.5028	0.606403	15.9373	7.06746	0							0.807578	-5.6608
-0.200526	-4.50514	0.607784	15.9373	7.07436	0							0.808268	-5.6608
-0.199836	-4.50802	0.609164	15.9373	7.08126	0							0.808959	-5.6608
-0.199145	-4.51136	0.610545	15.9372	7.08817	0							0.809649	-5.6608
-0.198455	-4.51436	0.611925	15.937	7.09507	0							0.810339	-5.6608
-0.197765	-4.51694	0.613306	15.9369	7.10197	0							0.811029	-5.6608
-0.197075	-4.51957	0.614686	15.9369	7.10887	0							0.81172	-5.6608
-0.196384	-4.52216	0.616067	15.9368	7.11578	0							0.81241	-5.6608
-0.195694	-4.52463	0.617447	15.9368	7.12268	0							0.8131	-5.6608
-0.195004	-4.52683	0.618828	15.9367	7.12958	0							0.81379	-5.6608
-0.194314	-4.52922	0.620208	15.9367	7.13649	0							0.814481	-5.6608
-0.193624	-4.5316	0.621589	15.9367	7.14339	0							0.815171	-5.6608
-0.192933	-4.53401	0.622969	15.9367	7.15029	0							0.815861	-5.6608
-0.192243	-4.53645	0.62435	15.9367	7.15719	0							0.816551	-5.6608
-0.191553	-4.53847	0.62573	15.9366	7.1641	0							0.817241	-5.6608
-0.190863	-4.54091	0.627111	15.9365	7.171	0							0.817932	-5.6608
-0.190172	-4.54315	0.628491	15.9364	7.1779	0							0.818622	-5.6608
-0.189482	-4.54528	0.629872	15.9364	7.1848	0							0.819312	-5.6608
-0.188792	-4.54706	0.631252	15.9364	7.19171	0							0.820002	-5.6608
-0.188102	-4.54843	0.632633	15.9364	7.19861	0							0.820693	-5.6608
-0.187411	-4.55022	0.634014	15.9364	7.20551	0							0.821383	-5.6608
-0.186721	-4.55153	0.635394	15.9363	7.21242	0							0.822073	-5.6608
-0.186031	-4.55312	0.636775	15.9363	7.21932	0							0.822763	-5.6608
-0.185341	-4.5548	0.638155	15.9362	7.22622	0							0.823454	-5.6608
-0.18465	-4.55685	0.639536	15.9362	7.23312	0							0.824144	-5.6608
-0.18396	-4.55943	0.640916	15.9361	7.24003	0							0.824834	-5.6608
-0.18327	-4.56136	0.642297	15.9361	7.24693	0							0.825524	-5.6608
-0.18258	-4.56279	0.643677	15.936	7.25383	0							0.826215	-5.6608
-0.181889	-4.56399	0.645058	15.936	7.26074	0							0.826905	-5.6608
-0.181199	-4.5656	0.646438	15.9361	7.26764	0							0.827595	-5.6608
-0.180509	-4.56785	0.647819	15.9361	7.27454	0							0.828285	-5.6608
-0.179819	-4.57041	0.649199	15.9362	7.28144	0							0.828976	-5.6608
-0.179129	-4.5723	0.65058	15.9363	7.28835	0							0.829666	-5.6608
-0.178438	-4.57364	0.65196	15.9362	7.29525	0							0.830356	-5.6608
-0.177748	-4.57552	0.653341	15.9362	7.30215	0							0.831046	-5.6608
-0.177058	-4.57754	0.654721	15.9361	7.30905	0							0.831736	-5.6608
-0.176368	-4.57969	0.656102	15.9361	7.31596	0							0.832427	-5.6608
-0.175677	-4.58221	0.657482	15.936	7.32286	0							0.833117	-5.6608
-0.174987	-4.58473	0.658863	15.9359	7.32976	0							0.833807	-5.6608
-0.174297	-4.58751	0.660243	15.936	7.33667	0							0.834497	-5.6608
-0.173607	-4.59001	0.661624	15.936	7.34357	0							0.835188	-5.6608
-0.172916	-4.59262	0.663004	15.9361	7.35047	0							0.835878	-5.6608
-0.172226	-4.59524	0.664385	15.9362	7.35737	0							0.836568	-5.6608
-0.171536	-4.59749	0.665765	15.9362	7.36428	0							0.837258	-5.6608
-0.170846	-4.59967	0.667146	15.9362	7.37118	0							0.837949	-5.6608
-0.170155	-4.60193	0.668526	15.9362	7.37808	0							0.838639	-5.6608
-0.169465	-4.60415	0.669907	15.936	7.38498	0							0.839329	-5.6608
-0.168775	-4.60647	0.671287	15.9359	7.39189	0							0.840019	-5.6608
-0.168085	-4.60876	0.672668	15.9359	7.39879	0							0.84071	-5.6608
-0.167395	-4.61092	0.674048	15.9359	7.40569	0							0.8414	-5.6608
-0.166704	-4.61436	0.675429	15.9358	7.4126	0							0.84209	-5.6608
-0.166014	-4.61665	0.676809	15.9359	7.4195	0							0.84278	-5.6608
-0.165324	-4.61901	0.67819	15.9358	7.4264	0							0.84347	-5.6608
-0.164634	-4.62138	0.67957	15.9358	7.4333	0							0.844161	-5.6608
-0.163943	-4.62355	0.680951	15.9359	7.44021	0							0.844851	-5.6608
-0.163253	-4.62535	0.682331	15.9358	7.44711	0							0.845541	-5.6608
-0.162563	-4.62682	0.683712	15.9357	7.45401	0							0.846231	-5.6608
-0.161873	-4.63002	0.685092	15.9356	7.46091	0							0.846922	-5.6608
-0.161182	-4.63264	0.686473	15.9356	7.46782	0							0.847612	-5.6608
-0.160492	-4.63467	0.687853	15.9355	7.47472	0							0.848302	-5.6608
-0.159802	-4.63659	0.689234	15.9355	7.48162	0							0.848992	-5.6608
-0.159112	-4.63886	0.690614	15.9355	7.48853	0							0.849683	-5.6608
-0.158421	-4.64104	0.691995	15.9354	7.49543	0							0.850373	-5.6608
-0.157731	-4.64271	0.693375	15.9353	7.50233	0							0.851063	-5.6608
-0.157041	-4.64436	0.694756	15.9352	7.50924	0							0.851753	-5.6608
-0.156351	-4.64614	0.696136	15.9352	7.51614	0							0.852444	-5.6608
-0.15566	-4.64798	0.697517	15.9351	7.52304	0							0.853134	-5.6608
-0.15497	-4.64976	0.698897	15.9351	7.52994	0							0.853824	-5.6608
-0.15428	-4.65181	0.700278	15.9351	7.53685	0							0.854514	-5.6608
-0.15359	-4.65314	0.701658	15.935	7.54375	0							0.855205	-5.6608
-0.1529	-4.65487	0.703039	15.935	7.55065	0							0.855895	-5.6608
-0.152209	-4.65736	0.704419	15.935	7.55755	0							0.856585	-5.6608
-0.151519	-4.66021	0.7058	15.9349	7.56446	0							0.857275	-5.6608
-0.150829	-4.66246	0.707181	15.9349	7.57136	0							0.857965	-5.6608
-0.150139	-4.66478	0.708561	15.935	7.57826	0							0.858656	-5.6608
-0.149448	-4.66711	0.709942	15.935	7.58517	0							0.859346	-5.6608
-0.148758	-4.66962	0.711322	15.935	7.59207	0							0.860036	-5.6608
-0.148068	-4.67198	0.712703	15.935	7.59897	0							0.860726	-5.6608
-0.147378	-4.67403	0.714083	15.9349	7.60587	0							0.861417	-5.6608
-0.146687	-4.67605	0.715464	15.9348	7.61278	0							0.862107	-5.6608
-0.145997	-4.67837	0.716844	15.9348	7.61968	0							0.862797	-5.6608
-0.145307	-4.681	0.718225	15.9347	7.62658	0							0.863487	-5.6608
-0.144617	-4.68326	0.719605	15.9346	7.63349	0							0.864178	-5.6608
-0.143926	-4.68545	0.720986	15.9346	7.64039	0							0.864868	-5.6608
-0.143236	-4.6876	0.722366	15.9347	7.64729	0							0.865558	-5.6608
-0.142546	-4.68882	0.723747	15.9347	7.65419	0							0.866248	-5.6608
-0.141856	-4.69077	0.725127	15.9348	7.6611	0							0.866939	-5.6608
-0.141165	-4.69278	0.726508	15.9348	7.668	0							0.867629	-5.6608
-0.140475	-4.69513	0.727888	15.9348	7.6749	0							0.868319	-5.6608
-0.139785	-4.69831	0.729269	15.9349	7.6818	0							0.869009	-5.6608
-0.139095	-4.70058	0.730649	15.9349	7.68871	0							0.8697	-5.6608
-0.138405	-4.7028	0.73203	15.935	7.69561	0							0.87039	-5.6608
-0.137714	-4.70516	0.73341	15.9349	7.70251	0							0.87108	-5.6608
-0.137024	-4.70758	0.734791	15.9349	7.70942	0							0.87177	-5.6608
-0.136334	-4.70976	0.736171	15.9348	7.71632	0							0.87246	-5.6608
-0.135644	-4.71136	0.737552	15.9348	7.72322	0							0.873151	-5.6608
-0.134953	-4.71245	0.738932	15.9348	7.73012	0							0.873841	-5.6608
-0.134263	-4.71389	0.740313	15.9348	7.73703	0							0.874531	-5.6608
-0.133573	-4.71553	0.741693	15.9347	7.74393	0							0.875221	-5.6608
-0.132883	-4.71686	0.743074	15.9346	7.75083	0							0.875912	-5.6608
-0.132192	-4.71789	0.744454	15.9345	7.75774	0							0.876602	-5.6608
-0.131502	-4.71904	0.745835	15.9344	7.76464	0							0.877292	-5.6608
-0.130812	-4.72003	0.747215	15.9344	7.77154	0							0.877982	-5.6608
-0.130122	-4.72224	0.748596	15.9344	7.77844	0							0.878673	-5.6608
-0.129431	-4.72406	0.749976	15.9342	7.78535	0							0.879363	-5.6608
-0.128741	-4.72565	0.751357	15.9342	7.79225	0							0.880053	-5.6608
-0.128051	-4.7274	0.752737	15.9341	7.79915	0							0.880743	-5.6608
-0.127361	-4.72948	0.754118	15.9341	7.80605	0							0.881434	-5.6608
-0.12667	-4.73074	0.755498	15.9341	7.81296	0							0.882124	-5.6608
-0.12598	-4.73287	0.756879	15.934	7.81986	0							0.882814	-5.6608
-0.12529	-4.73427	0.758259	15.9339	7.82676	0							0.883504	-5.6608
-0.1246	-4.73603	0.75964	15.9339	7.83366	0							0.884194	-5.6608
-0.12391	-4.73832	0.76102	15.9339	7.84057	0							0.884885	-5.6608
-0.123219	-4.73982	0.762401	15.934	7.84747	0							0.885575	-5.6608
-0.122529	-4.74116	0.763782	15.934	7.85437	0							0.886265	-5.6608
-0.121839	-4.74346	0.765162	15.934	7.86128	0							0.886955	-5.6608
-0.121149	-4.74569	0.766543	15.934	7.86818	0							0.887646	-5.6608
-0.120458	-4.74697	0.767923	15.934	7.87508	0							0.888336	-5.6608
-0.119768	-4.74792	0.769304	15.934	7.88199	0							0.889026	-5.6608
-0.119078	-4.75057	0.770684	15.934	7.88889	0							0.889716	-5.6608
-0.118388	-4.75167	0.772065	15.934	7.89579	0							0.890407	-5.6608
-0.117697	-4.75381	0.773445	15.934	7.90269	0							0.891097	-5.6608
-0.117007	-4.75583	0.774826	15.934	7.9096	0							0.891787	-5.6608
-0.116317	-4.75739	0.776206	15.934	7.9165	0							0.892477	-5.6608
-0.115627	-4.75864	0.777587	15.934	7.9234	0							0.893168	-5.6608
-0.114936	-4.75997	0.778967	15.934	7.9303	0							0.893858	-5.6608
-0.114246	-4.76171	0.780348	15.934	7.93721	0							0.894548	-5.6608
-0.113556	-4.76409	0.781728	15.934	7.94411	0							0.895238	-5.6608
-0.112866	-4.76659	0.783109	15.9341	7.95101	0							0.895929	-5.6608
-0.112175	-4.76898	0.784489	15.9341	7.95792	0							0.896619	-5.6608
-0.111485	-4.7709	0.78587	15.9342	7.96482	0							0.897309	-5.6608
-0.110795	-4.77187	0.78725	15.9342	7.97172	0							0.897999	-5.6608
-0.110105	-4.77266	0.788631	15.9342	7.97862	0							0.89869	-5.6608
-0.109415	-4.77385	0.790011	15.9342	7.98553	0							0.89938	-5.6608
-0.108724	-4.77483	0.791392	15.9342	7.99243	0							0.90007	-5.6608
-0.108034	-4.77586	0.792772	15.9342	7.99933	0							0.90076	-5.6608
-0.107344	-4.77712	0.794153	15.9342	8.00624	0							0.901451	-5.6608
-0.106654	-4.7783	0.795533	15.9341	8.01314	0							0.902141	-5.6608
-0.105963	-4.78013	0.796914	15.9341	8.02004	0							0.902831	-5.6608
-0.105273	-4.78216	0.798294	15.9341	8.02694	0							0.903521	-5.6608
-0.104583	-4.78357	0.799675	15.934	8.03385	0							0.904211	-5.6608
-0.103893	-4.78517	0.801055	15.934	8.04075	0							0.904902	-5.6608
-0.103202	-4.78727	0.802436	15.9339	8.04765	0							0.905592	-5.6608
-0.102512	-4.78827	0.803816	15.9338	8.05455	0							0.906282	-5.6608
-0.101822	-4.79016	0.805197	15.9337	8.06146	0							0.906972	-5.6608
-0.101132	-4.79155	0.806577	15.9337	8.06836	0							0.907663	-5.6608
-0.100441	-4.79312	0.807958	15.9336	8.07526	0							0.908353	-5.6608
-0.099751	-4.79467	0.809338	15.9336	8.08216	0							0.909043	-5.6608
-0.099061	-4.79595	0.810719	15.9335	8.08907	0							0.909733	-5.6608
-0.098371	-4.79729	0.812099	15.9334	8.09597	0							0.910424	-5.6608
-0.097681	-4.79859	0.81348	15.9334	8.10287	0							0.911114	-5.6608
-0.09699	-4.80006	0.81486	15.9334	8.10978	0							0.911804	-5.6608
-0.0963	-4.80087	0.816241	15.9334	8.11668	0							0.912494	-5.6608
-0.09561	-4.80179	0.817621	15.9334	8.12358	0							0.913185	-5.6608
-0.09492	-4.80348	0.819002	15.9333	8.13049	0							0.913875	-5.6608
-0.094229	-4.80487	0.820382	15.9333	8.13739	0							0.914565	-5.6608
-0.093539	-4.80708	0.821763	15.9332	8.14429	0							0.915255	-5.6608
-0.092849	-4.80945	0.823143	15.9332	8.15119	0							0.915946	-5.6608
-0.092159	-4.81156	0.824524	15.9332	8.1581	0							0.916636	-5.6608
-0.091468	-4.81351	0.825904	15.9331	8.165	0							0.917326	-5.6608
-0.090778	-4.81541	0.827285	15.9331	8.1719	0							0.918016	-5.6608
-0.090088	-4.81692	0.828665	15.933	8.1788	0							0.918706	-5.6608
-0.089398	-4.81791	0.830046	15.9329	8.18571	0							0.919397	-5.6608
-0.088707	-4.81879	0.831427	15.9329	8.19261	0							0.920087	-5.6608
-0.088017	-4.81991	0.832807	15.9329	8.19951	0							0.920777	-5.6608
-0.087327	-4.82193	0.834188	15.9329	8.20641	0							0.921467	-5.6608
-0.086637	-4.82407	0.835568	15.9328	8.21332	0							0.922158	-5.6608
-0.085946	-4.82538	0.836949	15.9328	8.22022	0							0.922848	-5.6608
-0.085256	-4.82672	0.838329	15.9327	8.22712	0							0.923538	-5.6608
-0.084566	-4.82812	0.83971	15.9327	8.23403	0							0.924228	-5.6608
-0.083876	-4.82972	0.84109	15.9327	8.24093	0							0.924919	-5.6608
-0.083185	-4.83193	0.842471	15.9326	8.24783	0							0.925609	-5.6608
-0.082495	-4.83224	0.843851	15.9324	8.25474	0							0.926299	-5.6608
-0.081805	-4.83338	0.845232	15.9324	8.26164	0							0.926989	-5.6608
-0.081115	-4.83458	0.846612	15.9323	8.26854	0							0.92768	-5.6608
-0.080425	-4.83567	0.847993	15.9322	8.27544	0							0.92837	-5.6608
-0.079734	-4.83678	0.849373	15.9321	8.28235	0							0.92906	-5.6608
-0.079044	-4.83822	0.850754	15.932	8.28925	0							0.92975	-5.6608
-0.078354	-4.84053	0.852134	15.9319	8.29615	0							0.93044	-5.6608
-0.077664	-4.84164	0.853515	15.9318	8.30306	0							0.931131	-5.6608
-0.076973	-4.84353	0.854895	15.9318	8.30996	0							0.931821	-5.6608
-0.076283	-4.84545	0.856276	15.9317	8.31686	0							0.932511	-5.6608
-0.075593	-4.84681	0.857656	15.9316	8.32376	0							0.933201	-5.6608
-0.074903	-4.84895	0.859037	15.9317	8.33067	0							0.933892	-5.6608
-0.074212	-4.85134	0.860417	15.9317	8.33757	0							0.934582	-5.6608
-0.073522	-4.85298	0.861798	15.9316	8.34447	0							0.935272	-5.6608
-0.072832	-4.85433	0.863178	15.9316	8.35137	0							0.935962	-5.6608
-0.072142	-4.8551	0.864559	15.9316	8.35828	0							0.936653	-5.6608
-0.071451	-4.85542	0.865939	15.9316	8.36518	0							0.937343	-5.6608
-0.070761	-4.85675	0.86732	15.9316	8.37208	0							0.938033	-5.6608
-0.070071	-4.85839	0.8687	15.9316	8.37898	0							0.938723	-5.6608
-0.069381	-4.86036	0.870081	15.9316	8.38589	0							0.939414	-5.6608
-0.068691	-4.86179	0.871461	15.9315	8.39279	0							0.940104	-5.6608
-0.068	-4.8631	0.872842	15.9315	8.39969	0							0.940794	-5.6608
-0.06731	-4.8649	0.874222	15.9316	8.4066	0							0.941484	-5.6608
-0.06662	-4.86708	0.875603	15.9315	8.4135	0							0.942175	-5.6608
-0.06593	-4.86928	0.876983	15.9315	8.4204	0							0.942865	-5.6608
-0.065239	-4.87186	0.878364	15.9315	8.42731	0							0.943555	-5.6608
-0.064549	-4.87402	0.879744	15.9315	8.43421	0							0.944245	-5.6608
-0.063859	-4.87541	0.881125	15.9314	8.44111	0							0.944935	-5.6608
-0.063169	-4.87633	0.882505	15.9314	8.44801	0							0.945626	-5.6608
-0.062478	-4.87789	0.883886	15.9314	8.45492	0							0.946316	-5.6608
-0.061788	-4.87828	0.885266	15.9314	8.46182	0							0.947006	-5.6608
-0.061098	-4.87975	0.886647	15.9315	8.46872	0							0.947696	-5.6608
-0.060408	-4.88107	0.888027	15.9314	8.47562	0							0.948387	-5.6608
-0.059717	-4.88247	0.889408	15.9314	8.48253	0							0.949077	-5.6608
-0.059027	-4.88441	0.890788	15.9314	8.48943	0							0.949767	-5.6608
-0.058337	-4.88584	0.892169	15.9315	8.49633	0							0.950457	-5.6608
-0.057647	-4.88833	0.893549	15.9314	8.50324	0							0.951148	-5.6608
-0.056956	-4.89011	0.89493	15.9314	8.51014	0							0.951838	-5.6608
-0.056266	-4.89152	0.896311	15.9314	8.51704	0							0.952528	-5.6608
-0.055576	-4.89275	0.897691	15.9314	8.52394	0							0.953218	-5.6608
-0.054886	-4.89389	0.899072	15.9314	8.53085	0							0.953909	-5.6608
-0.054196	-4.89541	0.900452	15.9314	8.53775	0							0.954599	-5.6608
-0.053505	-4.89667	0.901833	15.9313	8.54465	0							0.955289	-5.6608
-0.052815	-4.89851	0.903213	15.9313	8.55155	0							0.955979	-5.6608
-0.052125	-4.89992	0.904594	15.9312	8.55846	0							0.956669	-5.6608
-0.051435	-4.90051	0.905974	15.9313	8.56536	0							0.95736	-5.6608
-0.050744	-4.90065	0.907355	15.9313	8.57226	0							0.95805	-5.6608
-0.050054	-4.90156	0.908735	15.9312	8.57917	0							0.95874	-5.6608
-0.049364	-4.90234	0.910116	15.931	8.58607	0							0.95943	-5.6608
-0.048674	-4.90343	0.911496	15.9309	8.59297	0							0.960121	-5.6608
-0.047983	-4.90479	0.912877	15.9309	8.59987	0							0.960811	-5.6608
-0.047293	-4.90623	0.914257	15.9307	8.60678	0							0.961501	-5.6608
-0.046603	-4.9075	0.915638	15.9305	8.61368	0							0.962191	-5.6608
-0.045913	-4.90846	0.917018	15.9305	8.62058	0							0.962882	-5.6608
-0.045222	-4.9094	0.918399	15.9304	8.62749	0							0.963572	-5.6608
-0.044532	-4.9105	0.919779	15.9304	8.63439	0							0.964262	-5.6608
-0.043842	-4.91197	0.92116	15.9305	8.64129	0							0.964952	-5.6608
-0.043152	-4.91341	0.92254	15.9304	8.64819	0							0.965643	-5.6608
-0.042461	-4.91411	0.923921	15.9305	8.6551	0							0.966333	-5.6608
-0.041771	-4.91455	0.925301	15.9305	8.662	0							0.967023	-5.6608
-0.041081	-4.91617	0.926682	15.9307	8.6689	0							0.967713	-5.6608
-0.040391	-4.91761	0.928062	15.9307	8.6758	0							0.968404	-5.6608
-0.039701	-4.91898	0.929443	15.9307	8.68271	0							0.969094	-5.6608
-0.03901	-4.92018	0.930823	15.9307	8.68961	0							0.969784	-5.6608
-0.03832	-4.92105	0.932204	15.9307	8.69651	0							0.970474	-5.6608
-0.03763	-4.9227	0.933584	15.9307	8.70341	0							0.971164	-5.6608
-0.03694	-4.92384	0.934965	15.9306	8.71032	0							0.971855	-5.6608
-0.036249	-4.92467	0.936345	15.9306	8.71722	0							0.972545	-5.6608
-0.035559	-4.92558	0.937726	15.9305	8.72413	0							0.973235	-5.6608
-0.034869	-4.92714	0.939106	15.9305	8.73103	0							0.973925	-5.6608
-0.034179	-4.92823	0.940487	15.9305	8.73793	0							0.974616	-5.6608
-0.033488	-4.92886	0.941867	15.9304	8.74483	0							0.975306	-5.6608
-0.032798	-4.92943	0.943248	15.9304	8.75174	0							0.975996	-5.6608
-0.032108	-4.93023	0.944628	15.9305	8.75864	0							0.976686	-5.6608
-0.031418	-4.93141	0.946009	15.9305	8.76554	0							0.977377	-5.6608
-0.030727	-4.93312	0.947389	15.9305	8.77244	0							0.978067	-5.6608
-0.030037	-4.93505	0.94877	15.9305	8.77935	0							0.978757	-5.6608
-0.029347	-4.93571	0.95015	15.9304	8.78625	0							0.979447	-5.6608
-0.028657	-4.93603	0.951531	15.9304	8.79315	0							0.980138	-5.6608
-0.027966	-4.93648	0.952911	15.9304	8.80006	0							0.980828	-5.6608
-0.027276	-4.93704	0.954292	15.9303	8.80696	0							0.981518	-5.6608
-0.026586	-4.93767	0.955673	15.9303	8.81386	0							0.982208	-5.6608
-0.025896	-4.93938	0.957053	15.9302	8.82076	0							0.982899	-5.6608
-0.025206	-4.94041	0.958434	15.9302	8.82766	0							0.983589	-5.6608
-0.024515	-4.94116	0.959814	15.9302	8.83457	0							0.984279	-5.6608
-0.023825	-4.94142	0.961195	15.9302	8.84147	0							0.984969	-5.6608
-0.023135	-4.94099	0.962575	15.9301	8.84837	0							0.985659	-5.6608
-0.022445	-4.94188	0.963956	15.93	8.85528	0							0.98635	-5.6608
-0.021754	-4.94274	0.965336	15.9299	8.86218	0							0.98704	-5.6608
-0.021064	-4.94357	0.966717	15.9299	8.86908	0							0.98773	-5.6608
-0.020374	-4.94469	0.968097	15.9297	8.87599	0							0.98842	-5.6608
-0.019684	-4.94599	0.969478	15.9295	8.88289	0							0.989111	-5.6608
-0.018993	-4.94711	0.970858	15.9294	8.88979	0							0.989801	-5.6608
-0.018303	-4.948	0.972239	15.9293	8.89669	0							0.990491	-5.6608
-0.017613	-4.94902	0.973619	15.9293	8.9036	0							0.991181	-5.6608
-0.016923	-4.94956	0.975	15.9292	8.9105	0							0.991872	-5.6608
-0.016232	-4.94952	0.97638	15.9291	8.9174	0							0.992562	-5.6608
-0.015542	-4.94942	0.977761	15.929	8.92431	0							0.993252	-5.6608
-0.014852	-4.94999	0.979141	15.9289	8.93121	0							0.993942	-5.6608
-0.014162	-4.95087	0.980522	15.9288	8.93811	0							0.994632	-5.6608
-0.013471	-4.95164	0.981902	15.9288	8.94501	0							0.995323	-5.6608
-0.012781	-4.95296	0.983283	15.9287	8.95192	0							0.996013	-5.6608
-0.012091	-4.95369	0.984663	15.9287	8.95882	0							0.996703	-5.6608
-0.011401	-4.95373	0.986044	15.9287	8.96572	0							0.997394	-5.6608
-0.010711	-4.954	0.987424	15.9286	8.97262	0							0.998084	-5.6608
-0.01002	-4.95437	0.988805	15.9286	8.97953	0							0.998774	-5.6608
-0.00933	-4.95569	0.990185	15.9285	8.98643	0							0.999464	-5.6608
-0.00864	-4.95733	0.991566	15.9285	8.99333	0							1.00015	-5.6608
-0.00795	-4.95869	0.992946	15.9285	9.00023	0							1.00084	-5.6608
-0.007259	-4.9599	0.994327	15.9285	9.00714	0							1.00154	-5.6608
-0.006569	-4.96163	0.995707	15.9285	9.01404	0							1.00222	-5.6608
-0.005879	-4.96283	0.997088	15.9285	9.02094	0							1.00292	-5.6608
-0.005189	-4.96365	0.998468	15.9285	9.02785	0							1.00361	-5.6608
-0.004498	-4.96433	0.999849	15.9284	9.03475	0							1.0043	-5.6608
-0.003808	-4.9649	1.00123	15.9283	9.04165	0							1.00499	-5.6608
-0.003118	-4.9655	1.00261	15.9283	9.04856	0							1.00568	-5.6608
-0.002428	-4.9664	1.00399	15.9282	9.05546	0							1.00637	-5.6608
-0.001737	-4.96759	1.00537	15.9281	9.06236	0							1.00706	-5.6608
-0.001047	-4.96921	1.00675	15.928	9.06926	0							1.00775	-5.6608
-0.000357	-4.97052	1.00813	15.9278	9.07617	0							1.00844	-5.6608
0.000333	-4.97132	1.00951	15.9277	9.08307	0							1.00913	-5.6608
0.001024	-4.97187	1.01089	15.9277	9.08997	0							1.00982	-5.6608
0.001714	-4.97262	1.01227	15.9275	9.09687	0							1.01051	-5.6608
0.002404	-4.97337	1.01365	15.9274	9.10378	0							1.0112	-5.6608
0.003094	-4.97335	1.01503	15.9273	9.11068	0							1.01189	-5.6608
0.003784	-4.97336	1.01642	15.9274	9.11758	0							1.01258	-5.6608
0.004475	-4.97331	1.0178	15.9273	9.12448	0							1.01327	-5.6608
0.005165	-4.97291	1.01918	15.9273	9.13139	0							1.01396	-5.6608
0.005855	-4.97185	1.02056	15.9272	9.13829	0							1.01465	-5.6608
0.006545	-4.96945	1.02194	15.9271	9.14519	0							1.01534	-5.6608
0.007236	-4.96663	1.02332	15.9271	9.1521	0							1.01603	-5.6608
0.007926	-4.96309	1.0247	15.9271	9.159	0							1.01672	-5.6608
0.008616	-4.959	1.02608	15.927	9.1659	0							1.01741	-5.6608
0.009306	-4.95445	1.02746	15.927	9.1728	0							1.0181	-5.6608
0.009997	-4.94922	1.02884	15.927	9.17971	0							1.01879	-5.6608
0.010687	-4.94302	1.03022	15.9269	9.18661	0							1.01948	-5.6608
0.011377	-4.93693	1.0316	15.9269	9.19351	0							1.02017	-5.6608
0.012067	-4.93123	1.03298	15.9269	9.20042	0							1.02086	-5.6608
0.012758	-4.9256	1.03436	15.9269	9.20732	0							1.02155	-5.6608
0.013448	-4.9197	1.03574	15.9269	9.21422	0							1.02224	-5.6608
0.014138	-4.9135	1.03712	15.9269	9.22113	0							1.02293	-5.6608
0.014828	-4.9079	1.0385	15.9269	9.22803	0							1.02362	-5.6608
0.015519	-4.90233	1.03988	15.927	9.23493	0							1.02431	-5.6608
0.016209	-4.89719	1.04126	15.927	9.24183	0							1.025	-5.6608
0.016899	-4.89273	1.04265	15.927	9.24873	0							1.02569	-5.6608
0.017589	-4.88899	1.04402	15.927	9.25564	0							1.02638	-5.6608
0.018279	-4.88678	1.04541	15.9271	9.26254	0							1.02707	-5.6608
0.01897	-4.88343	1.04679	15.9271	9.26944	0							1.02776	-5.6608
0.01966	-4.88078	1.04817	15.9271	9.27635	0							1.02845	-5.6608
0.02035	-4.8791	1.04955	15.9272	9.28325	0							1.02914	-5.6608
0.02104	-4.87693	1.05093	15.9271	9.29015	0							1.02984	-5.6608
0.021731	-4.87425	1.05231	15.9271	9.29705	0							1.03052	-5.6608
0.022421	-4.87218	1.05369	15.927	9.30396	0							1.03121	-5.6608
0.023111	-4.87045	1.05507	15.927	9.31086	0							1.03191	-5.6608
0.023801	-4.86906	1.05645	15.927	9.31776	0							1.0326	-5.6608
0.024492	-4.86799	1.05783	15.9271	9.32466	0							1.03329	-5.6608
0.025182	-4.86722	1.05921	15.9271	9.33157	0							1.03398	-5.6608
0.025872	-4.86788	1.06059	15.9272	9.33847	0							1.03467	-5.6608
0.026562	-4.86764	1.06197	15.9271	9.34538	0							1.03536	-5.6608
0.027253	-4.86731	1.06335	15.9271	9.35228	0							1.03605	-5.6608
0.027943	-4.86712	1.06473	15.9272	9.35918	0							1.03674	-5.6608
0.028633	-4.8668	1.06611	15.9273	9.36608	0							1.03743	-5.6608
0.029323	-4.86582	1.06749	15.9273	9.37299	0							1.03812	-5.6608
0.030013	-4.8659	1.06887	15.9273	9.37989	0							1.03881	-5.6608
0.030704	-4.86605	1.07025	15.9273	9.38679	0							1.0395	-5.6608
0.031394	-4.86637	1.07163	15.9273	9.39369	0							1.04019	-5.6608
0.032084	-4.86655	1.07302	15.9273	9.4006	0							1.04088	-5.6608
0.032774	-4.86624	1.0744	15.9272	9.4075	0							1.04157	-5.6608
0.033465	-4.86535	1.07578	15.927	9.4144	0							1.04226	-5.6608
0.034155	-4.86569	1.07716	15.9269	9.42131	0							1.04295	-5.6608
0.034845	-4.86564	1.07854	15.9269	9.42821	0							1.04364	-5.6608
0.035535	-4.86559	1.07992	15.9269	9.43511	0							1.04433	-5.6608
0.036226	-4.86563	1.0813	15.9269	9.44201	0							1.04502	-5.6608
0.036916	-4.86566	1.08268	15.9269	9.44891	0							1.04571	-5.6608
0.037606	-4.86555	1.08406	15.9269	9.45582	0							1.0464	-5.6608
0.038296	-4.86597	1.08544	15.9269	9.46272	0							1.04709	-5.6608
0.038987	-4.86604	1.08682	15.927	9.46962	0							1.04778	-5.6608
0.039677	-4.86531	1.0882	15.927	9.47653	0							1.04847	-5.6608
0.040367	-4.86447	1.08958	15.927	9.48343	0							1.04916	-5.6608
0.041057	-4.86398	1.09096	15.9269	9.49033	0							1.04985	-5.6608
0.041748	-4.86353	1.09234	15.9269	9.49724	0							1.05054	-5.6608
0.042438	-4.86353	1.09372	15.9269	9.50414	0							1.05123	-5.6608
0.043128	-4.86347	1.0951	15.9269	9.51104	0							1.05192	-5.6608
0.043818	-4.86309	1.09648	15.9268	9.51794	0							1.05261	-5.6608
0.044508	-4.86285	1.09787	15.9267	9.52485	0							1.0533	-5.6608
0.045199	-4.86293	1.09925	15.9267	9.53175	0							1.05399	-5.6608
0.045889	-4.86282	1.10063	15.9267	9.53865	0							1.05468	-5.6608
0.046579	-4.86374	1.10201	15.9266	9.54556	0							1.05537	-5.6608
0.047269	-4.86549	1.10339	15.9265	9.55246	0							1.05606	-5.6608
0.04796	-4.86767	1.10477	15.9265	9.55936	0							1.05675	-5.6608
0.04865	-4.87064	1.10615	15.9264	9.56626	0							1.05744	-5.6608
0.04934	-4.87441	1.10753	15.9263	9.57317	0							1.05814	-5.6608
0.05003	-4.87822	1.10891	15.9263	9.58007	0							1.05882	-5.6608
0.050721	-4.88238	1.11029	15.9262	9.58697	0							1.05951	-5.6608
0.051411	-4.88736	1.11167	15.926	9.59387	0							1.06021	-5.6608
0.052101	-4.89355	1.11305	15.9259	9.60078	0							1.06089	-5.6608
0.052791	-4.89976	1.11443	15.9258	9.60768	0							1.06159	-5.6608
0.053482	-4.90532	1.11581	15.9258	9.61458	0							1.06228	-5.6608
0.054172	-4.91125	1.11719	15.9258	9.62148	0							1.06297	-5.6608
0.054862	-4.91689	1.11857	15.9258	9.62839	0							1.06366	-5.6608
0.055552	-4.92311	1.11995	15.9258	9.63529	0							1.06435	-5.6608
0.056242	-4.92969	1.12133	15.9256	9.64219	0							1.06504	-5.6608
0.056933	-4.93549	1.12271	15.9256	9.6491	0							1.06573	-5.6608
0.057623	-4.94014	1.1241	15.9256	9.656	0							1.06642	-5.6608
0.058313	-4.94526	1.12548	15.9256	9.6629	0							1.06711	-5.6608
0.059003	-4.94973	1.12686	15.9255	9.66981	0							1.0678	-5.6608
0.059694	-4.95292	1.12824	15.9254	9.67671	0							1.06849	-5.6608
0.060384	-4.95622	1.12962	15.9254	9.68361	0							1.06918	-5.6608
0.061074	-4.95916	1.131	15.9254	9.69051	0							1.06987	-5.6608
0.061764	-4.96126	1.13238	15.9254	9.69742	0							1.07056	-5.6608
0.062455	-4.96331	1.13376	15.9254	9.70432	0							1.07125	-5.6608
0.063145	-4.9659	1.13514	15.9253	9.71122	0							1.07194	-5.6608
0.063835	-4.96822	1.13652	15.9253	9.71812	0							1.07263	-5.6608
0.064525	-4.97013	1.1379	15.9252	9.72503	0							1.07332	-5.6608
0.065216	-4.97145	1.13928	15.9251	9.73193	0							1.07401	-5.6608
0.065906	-4.9724	1.14066	15.9249	9.73883	0							1.0747	-5.6608
0.066596	-4.97403	1.14204	15.9248	9.74573	0							1.07539	-5.6608
0.067286	-4.97522	1.14342	15.9246	9.75264	0							1.07608	-5.6608
0.067977	-4.97622	1.1448	15.9246	9.75954	0							1.07677	-5.6608
0.068667	-4.97744	1.14618	15.9245	9.76644	0							1.07746	-5.6608
0.069357	-4.97862	1.14756	15.9245	9.77335	0							1.07815	-5.6608
0.070047	-4.97961	1.14894	15.9244	9.78025	0							1.07884	-5.6608
0.070737	-4.98173	1.15033	15.9243	9.78715	0							1.07953	-5.6608
0.071428	-4.98245	1.1517	15.9243	9.79405	0							1.08022	-5.6608
0.072118	-4.98264	1.15308	15.9244	9.80096	0							1.08091	-5.6608
0.072808	-4.98291	1.15447	15.9244	9.80786	0							1.0816	-5.6608
0.073498	-4.98366	1.15585	15.9244	9.81476	0							1.08229	-5.6608
0.074189	-4.98422	1.15723	15.9245	9.82167	0							1.08298	-5.6608
0.074879	-4.98483	1.15861	15.9246	9.82857	0							1.08367	-5.6608
0.075569	-4.98543	1.15999	15.9246	9.83547	0							1.08436	-5.6608
0.076259	-4.98565	1.16137	15.9246	9.84238	0							1.08505	-5.6608
0.07695	-4.98579	1.16275	15.9246	9.84928	0							1.08574	-5.6608
0.07764	-4.98708	1.16413	15.9246	9.85618	0							1.08643	-5.6608
0.07833	-4.98739	1.16551	15.9246	9.86308	0							1.08712	-5.6608
0.07902	-4.98794	1.16689	15.9247	9.86999	0							1.08781	-5.6608
0.079711	-4.98843	1.16827	15.9247	9.87689	0							1.08851	-5.6608
0.080401	-4.98898	1.16965	15.9247	9.88379	0							1.08919	-5.6608
0.081091	-4.98984	1.17103	15.9248	9.89069	0							1.08988	-5.6608
0.081781	-4.99115	1.17241	15.9248	9.8976	0							1.09058	-5.6608
0.082472	-4.99203	1.17379	15.9249	9.9045	0							1.09127	-5.6608
0.083162	-4.99281	1.17517	15.9249	9.9114	0							1.09196	-5.6608
0.083852	-4.99368	1.17655	15.925	9.9183	0							1.09265	-5.6608
0.084542	-4.99474	1.17793	15.925	9.92521	0							1.09334	-5.6608
0.085232	-4.99614	1.17931	15.9251	9.93211	0							1.09403	-5.6608
0.085923	-4.9981	1.1807	15.9251	9.93901	0							1.09472	-5.6608
0.086613	-4.99966	1.18208	15.9251	9.94591	0							1.09541	-5.6608
0.087303	-5.00054	1.18346	15.9251	9.95282	0							1.0961	-5.6608
0.087994	-5.00083	1.18484	15.9251	9.95972	0							1.09679	-5.6608
0.088684	-5.00124	1.18622	15.9251	9.96663	0							1.09748	-5.6608
0.089374	-5.0022	1.1876	15.9251	9.97353	0							1.09817	-5.6608
0.090064	-5.00292	1.18898	15.925	9.98043	0							1.09886	-5.6608
0.090754	-5.0029	1.19036	15.925	9.98733	0							1.09955	-5.6608
0.091445	-5.00417	1.19174	15.9249	9.99424	0							1.10024	-5.6608
0.092135	-5.0052	1.19312	15.9248	10.0011	0							1.10093	-5.6608
0.092825	-5.00608	1.1945	15.9248	10.008	0							1.10162	-5.6608
0.093515	-5.00708	1.19588	15.9248	10.0149	0							1.10231	-5.6608
0.094206	-5.00721	1.19726	15.9248	10.0218	0							1.103	-5.6608
0.094896	-5.00954	1.19864	15.9248	10.0287	0							1.10369	-5.6608
0.095586	-5.01078	1.20002	15.9247	10.0357	0							1.10438	-5.6608
0.096276	-5.01202	1.2014	15.9247	10.0426	0							1.10507	-5.6608
0.096967	-5.01341	1.20278	15.9248	10.0495	0							1.10576	-5.6608
0.097657	-5.01464	1.20416	15.9249	10.0564	0							1.10645	-5.6608
0.098347	-5.01541	1.20555	15.9249	10.0633	0							1.10714	-5.6608
0.099037	-5.01684	1.20693	15.9249	10.0702	0							1.10783	-5.6608
0.099728	-5.01781	1.20831	15.9248	10.0771	0							1.10852	-5.6608
0.100418	-5.01818	1.20969	15.9249	10.084	0							1.10921	-5.6608
0.101108	-5.01842	1.21107	15.925	10.0909	0							1.1099	-5.6608
0.101798	-5.01899	1.21245	15.9251	10.0978	0							1.11059	-5.6608
0.102488	-5.0194	1.21383	15.9252	10.1047	0							1.11128	-5.6608
0.103179	-5.02014	1.21521	15.9252	10.1116	0							1.11197	-5.6608
0.103869	-5.0214	1.21659	15.9251	10.1185	0							1.11266	-5.6608
0.104559	-5.02265	1.21797	15.9252	10.1254	0							1.11335	-5.6608
0.105249	-5.0238	1.21935	15.9252	10.1323	0							1.11404	-5.6608
0.10594	-5.02489	1.22073	15.9252	10.1392	0							1.11473	-5.6608
0.10663	-5.02561	1.22211	15.9252	10.1461	0							1.11542	-5.6608
0.10732	-5.02604	1.22349	15.9252	10.153	0							1.11611	-5.6608
0.10801	-5.02633	1.22487	15.9252	10.1599	0							1.11681	-5.6608
0.108701	-5.02634	1.22625	15.9251	10.1668	0							1.11749	-5.6608
0.109391	-5.02681	1.22763	15.9251	10.1737	0							1.11818	-5.6608
0.110081	-5.02818	1.22901	15.9251	10.1806	0							1.11888	-5.6608
0.110771	-5.02846	1.23039	15.9251	10.1875	0							1.11957	-5.6608
0.111462	-5.0283	1.23178	15.9251	10.1944	0							1.12026	-5.6608
0.112152	-5.02769	1.23316	15.9251	10.2013	0							1.12095	-5.6608
0.112842	-5.028	1.23454	15.925	10.2082	0							1.12164	-5.6608
0.113532	-5.0289	1.23592	15.9249	10.2151	0							1.12233	-5.6608
0.114223	-5.02922	1.2373	15.9249	10.222	0							1.12302	-5.6608
0.114913	-5.02932	1.23868	15.9248	10.2289	0							1.12371	-5.6608
0.115603	-5.0301	1.24006	15.9249	10.2358	0							1.1244	-5.6608
0.116293	-5.03087	1.24144	15.9249	10.2427	0							1.12509	-5.6608
0.116983	-5.03129	1.24282	15.9249	10.2496	0							1.12578	-5.6608
0.117674	-5.03154	1.2442	15.9248	10.2565	0							1.12647	-5.6608
0.118364	-5.03183	1.24558	15.9247	10.2634	0							1.12716	-5.6608
0.119054	-5.03113	1.24696	15.9246	10.2703	0							1.12785	-5.6608
0.119744	-5.03171	1.24834	15.9245	10.2772	0							1.12854	-5.6608
0.120435	-5.03233	1.24972	15.9244	10.2842	0							1.12923	-5.6608
0.121125	-5.03286	1.2511	15.9243	10.2911	0							1.12992	-5.6608
0.121815	-5.03317	1.25248	15.9242	10.298	0							1.13061	-5.6608
0.122505	-5.03321	1.25386	15.9242	10.3049	0							1.1313	-5.6608
0.123196	-5.0334	1.25524	15.9241	10.3118	0							1.13199	-5.6608
0.123886	-5.03405	1.25662	15.9241	10.3187	0							1.13268	-5.6608
0.124576	-5.03482	1.258	15.9241	10.3256	0							1.13337	-5.6608
0.125266	-5.03576	1.25938	15.9241	10.3325	0							1.13406	-5.6608
0.125957	-5.03713	1.26076	15.924	10.3394	0							1.13475	-5.6608
0.126647	-5.03723	1.26215	15.9239	10.3463	0							1.13544	-5.6608
0.127337	-5.03718	1.26353	15.9238	10.3532	0							1.13613	-5.6608
0.128027	-5.03688	1.26491	15.9237	10.3601	0							1.13682	-5.6608
0.128717	-5.03675	1.26629	15.9236	10.367	0							1.13751	-5.6608
0.129408	-5.03727	1.26767	15.9235	10.3739	0							1.1382	-5.6608
0.130098	-5.03841	1.26905	15.9233	10.3808	0							1.13889	-5.6608
0.130788	-5.03871	1.27043	15.9232	10.3877	0							1.13958	-5.6608
0.131478	-5.03927	1.27181	15.9231	10.3946	0							1.14027	-5.6608
0.132169	-5.04007	1.27319	15.9229	10.4015	0							1.14096	-5.6608
0.132859	-5.04087	1.27457	15.9229	10.4084	0							1.14165	-5.6608
0.133549	-5.04154	1.27595	15.9228	10.4153	0							1.14234	-5.6608
0.134239	-5.04257	1.27733	15.9227	10.4222	0							1.14303	-5.6608
0.13493	-5.04273	1.27871	15.9227	10.4291	0							1.14372	-5.6608
0.13562	-5.0435	1.28009	15.9226	10.436	0							1.14441	-5.6608
0.13631	-5.04419	1.28147	15.9225	10.4429	0							1.1451	-5.6608
0.137	-5.04473	1.28285	15.9225	10.4498	0							1.14579	-5.6608
0.137691	-5.04547	1.28423	15.9225	10.4567	0							1.14648	-5.6608
0.138381	-5.04669	1.28561	15.9225	10.4636	0							1.14718	-5.6608
0.139071	-5.04752	1.28699	15.9224	10.4705	0							1.14786	-5.6608
0.139761	-5.04829	1.28838	15.9224	10.4774	0							1.14856	-5.6608
0.140452	-5.04924	1.28976	15.9224	10.4843	0							1.14925	-5.6608
0.141142	-5.05029	1.29114	15.9224	10.4912	0							1.14994	-5.6608
0.141832	-5.05137	1.29252	15.9224	10.4981	0							1.15063	-5.6608
0.142522	-5.05309	1.2939	15.9224	10.505	0							1.15132	-5.6608
0.143212	-5.05444	1.29528	15.9224	10.5119	0							1.15201	-5.6608
0.143903	-5.05587	1.29666	15.9224	10.5188	0							1.1527	-5.6608
0.144593	-5.05731	1.29804	15.9225	10.5257	0							1.15339	-5.6608
0.145283	-5.05896	1.29942	15.9224	10.5327	0							1.15408	-5.6608
0.145973	-5.061	1.3008	15.9224	10.5396	0							1.15477	-5.6608
0.146664	-5.06255	1.30218	15.9224	10.5465	0							1.15546	-5.6608
0.147354	-5.06296	1.30356	15.9223	10.5534	0							1.15615	-5.6608
0.148044	-5.06411	1.30494	15.9223	10.5603	0							1.15684	-5.6608
0.148734	-5.06586	1.30632	15.9222	10.5672	0							1.15753	-5.6608
0.149425	-5.06765	1.3077	15.9222	10.5741	0							1.15822	-5.6608
0.150115	-5.06895	1.30908	15.9222	10.581	0							1.15891	-5.6608
0.150805	-5.07026	1.31046	15.9222	10.5879	0							1.1596	-5.6608
0.151495	-5.07052	1.31184	15.9222	10.5948	0							1.16029	-5.6608
0.152186	-5.07178	1.31323	15.9222	10.6017	0							1.16098	-5.6608
0.152876	-5.07305	1.31461	15.9222	10.6086	0							1.16167	-5.6608
0.153566	-5.07403	1.31599	15.9222	10.6155	0							1.16236	-5.6608
0.154256	-5.07523	1.31737	15.9222	10.6224	0							1.16305	-5.6608
0.154947	-5.07626	1.31875	15.9222	10.6293	0							1.16374	-5.6608
0.155637	-5.07781	1.32013	15.9223	10.6362	0							1.16443	-5.6608
0.156327	-5.07914	1.32151	15.9223	10.6431	0							1.16512	-5.6608
0.157017	-5.08009	1.32289	15.9222	10.65	0							1.16581	-5.6608
0.157707	-5.08102	1.32427	15.9222	10.6569	0							1.1665	-5.6608
0.158398	-5.08251	1.32565	15.9222	10.6638	0							1.16719	-5.6608
0.159088	-5.08405	1.32703	15.9222	10.6707	0							1.16788	-5.6608
0.159778	-5.08488	1.32841	15.9222	10.6776	0							1.16857	-5.6608
0.160468	-5.08636	1.32979	15.9221	10.6845	0							1.16926	-5.6608
0.161159	-5.08796	1.33117	15.9221	10.6914	0							1.16995	-5.6608
0.161849	-5.08943	1.33255	15.9221	10.6983	0							1.17064	-5.6608
0.162539	-5.09107	1.33393	15.9221	10.7052	0							1.17133	-5.6608
0.163229	-5.093	1.33531	15.922	10.7121	0							1.17202	-5.6608
0.16392	-5.09436	1.33669	15.922	10.719	0							1.17271	-5.6608
0.16461	-5.0961	1.33807	15.922	10.7259	0							1.1734	-5.6608
0.1653	-5.09758	1.33945	15.922	10.7328	0							1.17409	-5.6608
0.16599	-5.09869	1.34083	15.9219	10.7397	0							1.17478	-5.6608
0.166681	-5.09999	1.34222	15.9219	10.7466	0							1.17548	-5.6608
0.167371	-5.10043	1.3436	15.9219	10.7535	0							1.17616	-5.6608
0.168061	-5.10125	1.34498	15.9219	10.7604	0							1.17685	-5.6608
0.168751	-5.10247	1.34636	15.9221	10.7673	0							1.17755	-5.6608
0.169441	-5.1038	1.34774	15.9221	10.7743	0							1.17824	-5.6608
0.170132	-5.10522	1.34912	15.9222	10.7812	0							1.17893	-5.6608
0.170822	-5.10694	1.3505	15.9222	10.7881	0							1.17962	-5.6608
0.171512	-5.10787	1.35188	15.9222	10.795	0							1.18031	-5.6608
0.172202	-5.10891	1.35326	15.9222	10.8019	0							1.181	-5.6608
0.172893	-5.10942	1.35464	15.9223	10.8088	0							1.18169	-5.6608
0.173583	-5.10971	1.35602	15.9224	10.8157	0							1.18238	-5.6608
0.174273	-5.10997	1.3574	15.9225	10.8226	0							1.18307	-5.6608
0.174963	-5.11013	1.35878	15.9225	10.8295	0							1.18376	-5.6608
0.175654	-5.11077	1.36016	15.9226	10.8364	0							1.18445	-5.6608
0.176344	-5.11101	1.36154	15.9227	10.8433	0							1.18514	-5.6608
0.177034	-5.11076	1.36292	15.9228	10.8502	0							1.18583	-5.6608
0.177724	-5.11027	1.3643	15.9228	10.8571	0							1.18652	-5.6608
0.178415	-5.10995	1.36568	15.9229	10.864	0							1.18721	-5.6608
0.179105	-5.11041	1.36706	15.9229	10.8709	0							1.1879	-5.6608
0.179795	-5.11029	1.36844	15.9229	10.8778	0							1.18859	-5.6608
0.180485	-5.11017	1.36983	15.9229	10.8847	0							1.18928	-5.6608
0.181176	-5.11014	1.37121	15.9229	10.8916	0							1.18997	-5.6608
0.181866	-5.10976	1.37259	15.9229	10.8985	0							1.19066	-5.6608
0.182556	-5.10891	1.37397	15.9229	10.9054	0							1.19135	-5.6608
0.183246	-5.10813	1.37535	15.9229	10.9123	0							1.19204	-5.6608
0.183936	-5.10708	1.37673	15.9228	10.9192	0							1.19273	-5.6608
0.184627	-5.10628	1.37811	15.9227	10.9261	0							1.19342	-5.6608
0.185317	-5.10564	1.37949	15.9226	10.933	0							1.19411	-5.6608
0.186007	-5.10465	1.38087	15.9225	10.9399	0							1.1948	-5.6608
0.186697	-5.10387	1.38225	15.9225	10.9468	0							1.19549	-5.6608
0.187388	-5.10262	1.38363	15.9224	10.9537	0							1.19618	-5.6608
0.188078	-5.10125	1.38501	15.9225	10.9606	0							1.19687	-5.6608
0.188768	-5.10037	1.38639	15.9224	10.9675	0							1.19756	-5.6608
0.189458	-5.09967	1.38777	15.9223	10.9744	0							1.19825	-5.6608
0.190149	-5.09816	1.38915	15.9223	10.9813	0							1.19894	-5.6608
0.190839	-5.09674	1.39053	15.9222	10.9882	0							1.19963	-5.6608
0.191529	-5.0955	1.39191	15.9222	10.9951	0							1.20032	-5.6608
0.192219	-5.0943	1.39329	15.9221	11.002	0							1.20101	-5.6608
0.19291	-5.09293	1.39468	15.9219	11.0089	0							1.2017	-5.6608
0.1936	-5.09111	1.39606	15.9219	11.0158	0							1.20239	-5.6608
0.19429	-5.08876	1.39744	15.9219	11.0227	0							1.20308	-5.6608
0.19498	-5.08823	1.39882	15.9218	11.0297	0							1.20378	-5.6608
0.19567	-5.08675	1.4002	15.9217	11.0366	0							1.20446	-5.6608
0.196361	-5.08495	1.40158	15.9217	11.0435	0							1.20515	-5.6608
0.197051	-5.08316	1.40296	15.9216	11.0504	0							1.20585	-5.6608
0.197741	-5.08147	1.40434	15.9215	11.0573	0							1.20654	-5.6608
0.198431	-5.0797	1.40572	15.9214	11.0642	0							1.20723	-5.6608
0.199122	-5.07798	1.4071	15.9214	11.0711	0							1.20792	-5.6608
0.199812	-5.07553	1.40848	15.9214	11.078	0							1.20861	-5.6608
0.200502	-5.07301	1.40986	15.9214	11.0849	0							1.2093	-5.6608
0.201192	-5.07081	1.41124	15.9214	11.0918	0							1.20999	-5.6608
0.201883	-5.06864	1.41262	15.9214	11.0987	0							1.21068	-5.6608
0.202573	-5.06552	1.414	15.9214	11.1056	0							1.21137	-5.6608
0.203263	-5.06302	1.41538	15.9214	11.1125	0							1.21206	-5.6608
0.203953	-5.05971	1.41676	15.9213	11.1194	0							1.21275	-5.6608
0.204644	-5.05598	1.41814	15.9213	11.1263	0							1.21344	-5.6608
0.205334	-5.0526	1.41952	15.9212	11.1332	0							1.21413	-5.6608
0.206024	-5.0496	1.42091	15.9211	11.1401	0							1.21482	-5.6608
0.206714	-5.04594	1.42229	15.921	11.147	0							1.21551	-5.6608
0.207405	-5.04234	1.42367	15.9209	11.1539	0							1.2162	-5.6608
0.208095	-5.03833	1.42505	15.9209	11.1608	0							1.21689	-5.6608
0.208785	-5.03418	1.42643	15.9209	11.1677	0							1.21758	-5.6608
0.209475	-5.03079	1.42781	15.9209	11.1746	0							1.21827	-5.6608
0.210166	-5.02806	1.42919	15.9209	11.1815	0							1.21896	-5.6608
0.210856	-5.02445	1.43057	15.9209	11.1884	0							1.21965	-5.6608
0.211546	-5.02172	1.43195	15.9209	11.1953	0							1.22034	-5.6608
0.212236	-5.01779	1.43333	15.9209	11.2022	0							1.22103	-5.6608
0.212927	-5.01335	1.43471	15.9209	11.2091	0							1.22172	-5.6608
0.213617	-5.0089	1.43609	15.9209	11.216	0							1.22241	-5.6608
0.214307	-5.00483	1.43747	15.9209	11.2229	0							1.2231	-5.6608
0.214997	-5.00131	1.43885	15.9208	11.2298	0							1.22379	-5.6608
0.215687	-4.99707	1.44023	15.9208	11.2367	0							1.22448	-5.6608
0.216378	-4.99292	1.44161	15.9208	11.2436	0							1.22517	-5.6608
0.217068	-4.98852	1.44299	15.9207	11.2505	0							1.22586	-5.6608
0.217758	-4.98477	1.44437	15.9207	11.2574	0							1.22655	-5.6608
0.218448	-4.98205	1.44575	15.9206	11.2643	0							1.22724	-5.6608
0.219139	-4.97905	1.44713	15.9205	11.2713	0							1.22793	-5.6608
0.219829	-4.97575	1.44851	15.9205	11.2782	0							1.22862	-5.6608
0.220519	-4.972	1.44989	15.9206	11.2851	0							1.22931	-5.6608
0.221209	-4.96875	1.45128	15.9206	11.292	0							1.23	-5.6608
0.2219	-4.96602	1.45266	15.9206	11.2989	0							1.23069	-5.6608
0.22259	-4.96342	1.45404	15.9207	11.3058	0							1.23138	-5.6608
0.22328	-4.96044	1.45542	15.9207	11.3127	0							1.23207	-5.6608
0.22397	-4.95801	1.4568	15.9207	11.3196	0							1.23276	-5.6608
0.224661	-4.95548	1.45818	15.9207	11.3265	0							1.23345	-5.6608
0.225351	-4.95308	1.45956	15.9208	11.3334	0							1.23415	-5.6608
0.226041	-4.95099	1.46094	15.9209	11.3403	0							1.23483	-5.6608
0.226731	-4.94922	1.46232	15.921	11.3472	0							1.23553	-5.6608
0.227422	-4.94756	1.4637	15.921	11.3541	0							1.23622	-5.6608
0.228112	-4.94494	1.46508	15.921	11.361	0							1.23691	-5.6608
0.228802	-4.9425	1.46646	15.9211	11.3679	0							1.2376	-5.6608
0.229492	-4.94028	1.46784	15.9212	11.3748	0							1.23829	-5.6608
0.230182	-4.93823	1.46922	15.9212	11.3817	0							1.23898	-5.6608
0.230873	-4.93628	1.4706	15.9212	11.3886	0							1.23967	-5.6608
0.231563	-4.93518	1.47198	15.9213	11.3955	0							1.24036	-5.6608
0.232253	-4.93348	1.47336	15.9214	11.4024	0							1.24105	-5.6608
0.232943	-4.93169	1.47474	15.9215	11.4093	0							1.24174	-5.6608
0.233634	-4.93007	1.47612	15.9216	11.4162	0							1.24243	-5.6608
0.234324	-4.92823	1.47751	15.9217	11.4231	0							1.24312	-5.6608
0.235014	-4.92641	1.47889	15.9217	11.43	0							1.24381	-5.6608
0.235704	-4.92539	1.48027	15.9218	11.4369	0							1.2445	-5.6608
0.236395	-4.92402	1.48165	15.9217	11.4438	0							1.24519	-5.6608
0.237085	-4.92287	1.48303	15.9218	11.4507	0							1.24588	-5.6608
0.237775	-4.92215	1.48441	15.9218	11.4576	0							1.24657	-5.6608
0.238465	-4.92094	1.48579	15.9219	11.4645	0							1.24726	-5.6608
0.239156	-4.91983	1.48717	15.9219	11.4714	0							1.24795	-5.6608
0.239846	-4.91916	1.48855	15.9219	11.4783	0							1.24864	-5.6608
0.240536	-4.91858	1.48993	15.9219	11.4852	0							1.24933	-5.6608
0.241226	-4.91801	1.49131	15.9219	11.4921	0							1.25002	-5.6608
0.241916	-4.9176	1.49269	15.922	11.499	0							1.25071	-5.6608
0.242607	-4.91775	1.49407	15.922	11.5059	0							1.2514	-5.6608
0.243297	-4.91795	1.49545	15.9221	11.5128	0							1.25209	-5.6608
0.243987	-4.91862	1.49683	15.9222	11.5197	0							1.25278	-5.6608
0.244677	-4.91966	1.49821	15.9222	11.5267	0							1.25347	-5.6608
0.245368	-4.92095	1.49959	15.9222	11.5336	0							1.25416	-5.6608
0.246058	-4.92217	1.50097	15.9223	11.5405	0							1.25485	-5.6608
0.246748	-4.92264	1.50236	15.9223	11.5474	0							1.25554	-5.6608
0.247438	-4.9233	1.50374	15.9223	11.5543	0							1.25623	-5.6608
0.248129	-4.9239	1.50512	15.9224	11.5612	0							1.25692	-5.6608
0.248819	-4.92469	1.5065	15.9225	11.5681	0							1.25761	-5.6608
0.249509	-4.9259	1.50788	15.9225	11.575	0							1.2583	-5.6608
0.250199	-4.92749	1.50926	15.9225	11.5819	0							1.25899	-5.6608
0.25089	-4.92893	1.51064	15.9225	11.5888	0							1.25968	-5.6608
0.25158	-4.92915	1.51202	15.9226	11.5957	0							1.26037	-5.6608
0.25227	-4.93031	1.5134	15.9227	11.6026	0							1.26106	-5.6608
0.25296	-4.93111	1.51478	15.9228	11.6095	0							1.26175	-5.6608
0.253651	-4.93233	1.51616	15.9229	11.6164	0							1.26245	-5.6608
0.254341	-4.93482	1.51754	15.923	11.6233	0							1.26313	-5.6608
0.255031	-4.93758	1.51892	15.9231	11.6302	0							1.26382	-5.6608
0.255721	-4.93915	1.5203	15.9233	11.6371	0							1.26452	-5.6608
0.256411	-4.94105	1.52168	15.9234	11.644	0							1.26521	-5.6608
0.257102	-4.94355	1.52306	15.9236	11.6509	0							1.2659	-5.6608
0.257792	-4.94639	1.52444	15.9237	11.6578	0							1.26659	-5.6608
0.258482	-4.94911	1.52582	15.9238	11.6647	0							1.26728	-5.6608
0.259172	-4.95149	1.5272	15.9239	11.6716	0							1.26797	-5.6608
0.259863	-4.95387	1.52858	15.9241	11.6785	0							1.26866	-5.6608
0.260553	-4.95585	1.52997	15.9243	11.6854	0							1.26935	-5.6608
0.261243	-4.9578	1.53134	15.9245	11.6923	0							1.27004	-5.6608
0.261933	-4.96017	1.53273	15.9248	11.6992	0							1.27073	-5.6608
0.262624	-4.96301	1.53411	15.9251	11.7061	0							1.27142	-5.6608
0.263314	-4.96504	1.53549	15.9254	11.713	0							1.27211	-5.6608
0.264004	-4.96729	1.53687	15.9257	11.7199	0							1.2728	-5.6608
0.264694	-4.97046	1.53825	15.9259	11.7268	0							1.27349	-5.6608
0.265385	-4.97298	1.53963	15.9262	11.7337	0							1.27418	-5.6608
0.266075	-4.97518	1.54101	15.9265	11.7406	0							1.27487	-5.6608
0.266765	-4.97807	1.54239	15.9268	11.7475	0							1.27556	-5.6608
0.267455	-4.98037	1.54377	15.9271	11.7544	0							1.27625	-5.6608
0.268146	-4.98272	1.54515	15.9274	11.7613	0							1.27694	-5.6608
0.268836	-4.98515	1.54653	15.9277	11.7683	0							1.27763	-5.6608
0.269526	-4.98798	1.54791	15.928	11.7752	0							1.27832	-5.6608
0.270216	-4.99071	1.54929	15.9283	11.7821	0							1.27901	-5.6608
0.270906	-4.99278	1.55067	15.9286	11.789	0							1.2797	-5.6608
0.271597	-4.99578	1.55205	15.9289	11.7959	0							1.28039	-5.6608
0.272287	-4.99823	1.55343	15.9292	11.8028	0							1.28108	-5.6608
0.272977	-5.00037	1.55481	15.9295	11.8097	0							1.28177	-5.6608
0.273667	-5.00283	1.55619	15.9298	11.8166	0							1.28246	-5.6608
0.274358	-5.00556	1.55757	15.93	11.8235	0							1.28315	-5.6608
0.275048	-5.00817	1.55896	15.9303	11.8304	0							1.28384	-5.6608
0.275738	-5.0111	1.56034	15.9307	11.8373	0							1.28453	-5.6608
0.276428	-5.01438	1.56172	15.9311	11.8442	0							1.28522	-5.6608
0.277119	-5.01698	1.5631	15.9314	11.8511	0							1.28591	-5.6608
0.277809	-5.01941	1.56448	15.9318	11.858	0							1.2866	-5.6608
0.278499	-5.02174	1.56586	15.9321	11.8649	0							1.28729	-5.6608
0.279189	-5.02378	1.56724	15.9324	11.8718	0							1.28798	-5.6608
0.27988	-5.02636	1.56862	15.9327	11.8787	0							1.28867	-5.6608
0.28057	-5.02909	1.57	15.933	11.8856	0							1.28936	-5.6608
0.28126	-5.03161	1.57138	15.9333	11.8925	0							1.29005	-5.6608
0.28195	-5.03427	1.57276	15.9336	11.8994	0							1.29075	-5.6608
0.28264	-5.03676	1.57414	15.9337	11.9063	0							1.29144	-5.6608
0.283331	-5.03847	1.57552	15.934	11.9132	0							1.29212	-5.6608
0.284021	-5.04003	1.5769	15.9343	11.9201	0							1.29282	-5.6608
0.284711	-5.04174	1.57828	15.9346	11.927	0							1.2935	-5.6608
0.285401	-5.04363	1.57966	15.9348	11.9339	0							1.2942	-5.6608
0.286092	-5.04557	1.58104	15.9349	11.9408	0							1.29489	-5.6608
0.286782	-5.04694	1.58242	15.9351	11.9477	0							1.29558	-5.6608
0.287472	-5.04856	1.5838	15.9353	11.9546	0							1.29627	-5.6608
0.288162	-5.0509	1.58519	15.9355	11.9615	0							1.29696	-5.6608
0.288853	-5.05298	1.58657	15.9357	11.9684	0							1.29765	-5.6608
0.289543	-5.05487	1.58795	15.9359	11.9753	0							1.29834	-5.6608
0.290233	-5.05701	1.58933	15.9362	11.9822	0							1.29903	-5.6608
0.290923	-5.05879	1.59071	15.9366	11.9891	0							1.29972	-5.6608
0.291614	-5.06085	1.59209	15.937	11.996	0							1.30041	-5.6608
0.292304	-5.06295	1.59347	15.9373	12.0029	0							1.3011	-5.6608
0.292994	-5.0654	1.59485	15.9378	12.0098	0							1.30179	-5.6608
0.293684	-5.06799	1.59623	15.9383	12.0168	0							1.30248	-5.6608
0.294375	-5.07046	1.59761	15.9387	12.0237	0							1.30317	-5.6608
0.295065	-5.0735	1.59899	15.9392	12.0306	0							1.30386	-5.6608
0.295755	-5.07498	1.60037	15.9398	12.0375	0							1.30455	-5.6608
0.296445	-5.07688	1.60175	15.9405	12.0444	0							1.30524	-5.6608
0.297135	-5.07919	1.60313	15.9411	12.0513	0							1.30593	-5.6608
0.297826	-5.08169	1.60451	15.9417	12.0582	0							1.30662	-5.6608
0.298516	-5.08409	1.60589	15.9425	12.0651	0							1.30731	-5.6608
0.299206	-5.08589	1.60727	15.9432	12.072	0							1.308	-5.6608
0.299896	-5.08758	1.60865	15.944	12.0789	0							1.30869	-5.6608
0.300587	-5.08979	1.61003	15.9448	12.0858	0							1.30938	-5.6608
0.301277	-5.09187	1.61142	15.9456	12.0927	0							1.31007	-5.6608
0.301967	-5.09379	1.6128	15.9463	12.0996	0							1.31076	-5.6608
0.302657	-5.09597	1.61418	15.947	12.1065	0							1.31145	-5.6608
0.303348	-5.09828	1.61556	15.9477	12.1134	0							1.31214	-5.6608
0.304038	-5.09962	1.61694	15.9484	12.1203	0							1.31283	-5.6608
0.304728	-5.10092	1.61832	15.9491	12.1272	0							1.31352	-5.6608
0.305418	-5.10176	1.6197	15.9497	12.1341	0							1.31421	-5.6608
0.306109	-5.1024	1.62108	15.9503	12.141	0							1.3149	-5.6608
0.306799	-5.10369	1.62246	15.951	12.1479	0							1.31559	-5.6608
0.307489	-5.10576	1.62384	15.9516	12.1548	0							1.31628	-5.6608
0.308179	-5.10799	1.62522	15.9523	12.1617	0							1.31697	-5.6608
0.308869	-5.10972	1.6266	15.9528	12.1686	0							1.31766	-5.6608
0.30956	-5.11088	1.62798	15.9534	12.1755	0							1.31835	-5.6608
0.31025	-5.11182	1.62936	15.9539	12.1824	0							1.31904	-5.6608
0.31094	-5.11306	1.63074	15.9543	12.1893	0							1.31974	-5.6608
0.31163	-5.11436	1.63212	15.9547	12.1962	0							1.32042	-5.6608
0.312321	-5.1163	1.6335	15.9551	12.2031	0							1.32112	-5.6608
0.313011	-5.11746	1.63488	15.9554	12.21	0							1.3218	-5.6608
0.313701	-5.1185	1.63626	15.9557	12.2169	0							1.32249	-5.6608
0.314391	-5.12012	1.63765	15.9559	12.2238	0							1.32319	-5.6608
0.315082	-5.12249	1.63902	15.956	12.2307	0							1.32388	-5.6608
0.315772	-5.12379	1.64041	15.9561	12.2376	0							1.32457	-5.6608
0.316462	-5.12575	1.64179	15.9562	12.2445	0							1.32526	-5.6608
0.317152	-5.12719	1.64317	15.9562	12.2514	0							1.32595	-5.6608
0.317843	-5.12821	1.64455	15.9564	12.2583	0							1.32664	-5.6608
0.318533	-5.12901	1.64593	15.9565	12.2652	0							1.32733	-5.6608
0.319223	-5.12969	1.64731	15.9565	12.2722	0							1.32802	-5.6608
0.319913	-5.13092	1.64869	15.9565	12.2791	0							1.32871	-5.6608
0.320604	-5.13227	1.65007	15.9564	12.286	0							1.3294	-5.6608
0.321294	-5.13382	1.65145	15.9563	12.2929	0							1.33009	-5.6608
0.321984	-5.1351	1.65283	15.9563	12.2998	0							1.33078	-5.6608
0.322674	-5.1362	1.65421	15.9562	12.3067	0							1.33147	-5.6608
0.323364	-5.1377	1.65559	15.9561	12.3136	0							1.33216	-5.6608
0.324055	-5.13811	1.65697	15.9559	12.3205	0							1.33285	-5.6608
0.324745	-5.13987	1.65835	15.9558	12.3274	0							1.33354	-5.6608
0.325435	-5.14172	1.65973	15.9556	12.3343	0							1.33423	-5.6608
0.326126	-5.14313	1.66111	15.9554	12.3412	0							1.33492	-5.6608
0.326816	-5.14386	1.66249	15.9552	12.3481	0							1.33561	-5.6608
0.327506	-5.14398	1.66387	15.955	12.355	0							1.3363	-5.6608
0.328196	-5.14541	1.66525	15.9549	12.3619	0							1.33699	-5.6608
0.328886	-5.14712	1.66664	15.9546	12.3688	0							1.33768	-5.6608
0.329577	-5.14861	1.66802	15.9543	12.3757	0							1.33837	-5.6608
0.330267	-5.1503	1.6694	15.954	12.3826	0							1.33906	-5.6608
0.330957	-5.1521	1.67078	15.9537	12.3895	0							1.33975	-5.6608
0.331647	-5.15321	1.67216	15.9533	12.3964	0							1.34044	-5.6608
0.332338	-5.15485	1.67354	15.953	12.4033	0							1.34113	-5.6608
0.333028	-5.15585	1.67492	15.9527	12.4102	0							1.34182	-5.6608
0.333718	-5.15717	1.6763	15.9524	12.4171	0							1.34251	-5.6608
0.334408	-5.15846	1.67768	15.9521	12.424	0							1.3432	-5.6608
0.335099	-5.15928	1.67906	15.9518	12.4309	0							1.34389	-5.6608
0.335789	-5.15974	1.68044	15.9515	12.4378	0							1.34458	-5.6608
0.336479	-5.16052	1.68182	15.9513	12.4447	0							1.34527	-5.6608
0.337169	-5.1616	1.6832	15.951	12.4516	0							1.34596	-5.6608
0.33786	-5.16289	1.68458	15.9507	12.4585	0							1.34665	-5.6608
0.33855	-5.16439	1.68596	15.9504	12.4654	0							1.34734	-5.6608
0.33924	-5.16578	1.68734	15.9501	12.4723	0							1.34803	-5.6608
0.33993	-5.16683	1.68872	15.9498	12.4792	0							1.34872	-5.6608
0.340621	-5.1679	1.6901	15.9495	12.4861	0							1.34942	-5.6608
0.341311	-5.16917	1.69148	15.9493	12.493	0							1.35011	-5.6608
0.342001	-5.17081	1.69287	15.9489	12.4999	0							1.35079	-5.6608
0.342691	-5.17281	1.69425	15.9486	12.5068	0							1.35149	-5.6608
0.343381	-5.17378	1.69563	15.9482	12.5137	0							1.35218	-5.6608
0.344072	-5.17459	1.69701	15.948	12.5207	0							1.35287	-5.6608
0.344762	-5.17608	1.69839	15.9476	12.5276	0							1.35356	-5.6608
0.345452	-5.1776	1.69977	15.9474	12.5345	0							1.35425	-5.6608
0.346142	-5.17904	1.70115	15.9472	12.5414	0							1.35494	-5.6608
0.346833	-5.18102	1.70253	15.947	12.5483	0							1.35563	-5.6608
0.347523	-5.1832	1.70391	15.9468	12.5552	0							1.35632	-5.6608
0.348213	-5.18489	1.70529	15.9465	12.5621	0							1.35701	-5.6608
0.348903	-5.18616	1.70667	15.9462	12.569	0							1.3577	-5.6608
0.349594	-5.18659	1.70805	15.9459	12.5759	0							1.35839	-5.6608
0.350284	-5.18671	1.70943	15.9456	12.5828	0							1.35908	-5.6608
0.350974	-5.18786	1.71081	15.9452	12.5897	0							1.35977	-5.6608
0.351664	-5.18944	1.71219	15.945	12.5966	0							1.36046	-5.6608
0.352355	-5.19012	1.71357	15.9447	12.6035	0							1.36115	-5.6608
0.353045	-5.19074	1.71495	15.9443	12.6104	0							1.36184	-5.6608
0.353735	-5.19144	1.71633	15.944	12.6173	0							1.36253	-5.6608
0.354425	-5.19244	1.71771	15.9437	12.6242	0							1.36322	-5.6608
0.355115	-5.19413	1.7191	15.9434	12.6311	0							1.36391	-5.6608
0.355806	-5.19615	1.72047	15.9433	12.638	0							1.3646	-5.6608
0.356496	-5.19663	1.72186	15.9431	12.6449	0							1.36529	-5.6608
0.357186	-5.19725	1.72324	15.9428	12.6518	0							1.36598	-5.6608
0.357876	-5.19802	1.72462	15.9425	12.6587	0							1.36667	-5.6608
0.358567	-5.19879	1.726	15.9423	12.6656	0							1.36736	-5.6608
0.359257	-5.19973	1.72738	15.942	12.6725	0							1.36805	-5.6608
0.359947	-5.20087	1.72876	15.9416	12.6794	0							1.36874	-5.6608
0.360637	-5.20246	1.73014	15.9414	12.6863	0							1.36943	-5.6608
0.361328	-5.20359	1.73152	15.9412	12.6932	0							1.37012	-5.6608
0.362018	-5.20456	1.7329	15.941	12.7001	0							1.37081	-5.6608
0.362708	-5.20583	1.73428	15.9408	12.707	0							1.3715	-5.6608
0.363398	-5.20747	1.73566	15.9405	12.7139	0							1.37219	-5.6608
0.364089	-5.20866	1.73704	15.9402	12.7208	0							1.37288	-5.6608
0.364779	-5.20921	1.73842	15.9399	12.7277	0							1.37357	-5.6608
0.365469	-5.20995	1.7398	15.9397	12.7346	0							1.37426	-5.6608
0.366159	-5.21108	1.74118	15.9396	12.7415	0							1.37495	-5.6608
0.36685	-5.21224	1.74256	15.9394	12.7484	0							1.37564	-5.6608
0.36754	-5.21263	1.74394	15.9392	12.7553	0							1.37633	-5.6608
0.36823	-5.21405	1.74533	15.9391	12.7622	0							1.37702	-5.6608
0.36892	-5.21586	1.7467	15.939	12.7692	0							1.37772	-5.6608
[truncated: 37,137 more rows]

## Sheet: Fig.S3a
masked			unmasked
/coordinate/x	/coordinate/y		/coordinate/x	/coordinate/y
0.00117658	1		0.00117658	1
0.00352974	0.999997		0.00352974	0.999988
0.00588291	0.99997		0.00588291	0.99997
0.00823607	0.999976		0.00823607	0.99993
0.0105892	0.999967		0.0105892	0.999897
0.0129424	0.999965		0.0129424	0.999885
0.0152956	0.999958		0.0152956	0.99986
0.0176487	0.999959		0.0176487	0.999811
0.0200019	0.999949		0.0200019	0.999716
0.022355	0.999929		0.022355	0.999661
0.0247082	0.999923		0.0247082	0.999705
0.0270614	0.999918		0.0270614	0.999758
0.0294145	0.999892		0.0294145	0.999615
0.0317677	0.999833		0.0317677	0.999529
0.0341209	0.999867		0.0341209	0.999571
0.036474	0.999806		0.036474	0.999292
0.0388272	0.999705		0.0388272	0.998935
0.0411803	0.999714		0.0411803	0.999065
0.0435335	0.999515		0.0435335	0.998047
0.0458867	0.999457		0.0458867	0.997835
0.0482398	0.999363		0.0482398	0.99698
0.050593	0.999183		0.050593	0.996418
0.0529462	0.999022		0.0529462	0.995672
0.0552993	0.998699		0.0552993	0.994689
0.0576525	0.998746		0.0576525	0.994359
0.0600056	0.998613		0.0600056	0.993998
0.0623588	0.998724		0.0623588	0.994069
0.064712	0.99849		0.064712	0.993491
0.0670651	0.998657		0.0670651	0.994021
0.0694183	0.998594		0.0694183	0.993962
0.0717715	0.998207		0.0717715	0.992387
0.0741246	0.998251		0.0741246	0.991295
0.0764778	0.998336		0.0764778	0.991534
0.078831	0.998006		0.078831	0.990252
0.0811841	0.997884		0.0811841	0.98974
0.0835373	0.997697		0.0835373	0.989718
0.0858904	0.997163		0.0858904	0.988083
0.0882436	0.997585		0.0882436	0.989474
0.0905968	0.997725		0.0905968	0.989815
0.0929499	0.997065		0.0929499	0.987499
0.0953031	0.99635		0.0953031	0.984398
0.0976563	0.996234		0.0976563	0.983998
0.100009	0.996188		0.100009	0.984137
0.102363	0.996521		0.102363	0.98533
0.104716	0.99708		0.104716	0.987835
0.107069	0.997458		0.107069	0.989211
0.109422	0.997607		0.109422	0.989276
0.111775	0.997254		0.111775	0.987354
0.114128	0.996333		0.114128	0.983462
0.116482	0.995136		0.116482	0.978371
0.118835	0.994051		0.118835	0.974113
0.121188	0.994118		0.121188	0.97525
0.123541	0.993487		0.123541	0.972302
0.125894	0.99188		0.125894	0.966441
0.128247	0.989571		0.128247	0.957326
0.130601	0.988186		0.130601	0.950089
0.132954	0.985976		0.132954	0.942331
0.135307	0.983818		0.135307	0.934782
0.13766	0.981752		0.13766	0.926065
0.140013	0.978872		0.140013	0.915451
0.142366	0.978358		0.142366	0.918127
0.14472	0.975455		0.14472	0.909531
0.147073	0.972599		0.147073	0.898111
0.149426	0.973134		0.149426	0.899207
0.151779	0.97295		0.151779	0.899058
0.154132	0.970387		0.154132	0.889913
0.156485	0.966598		0.156485	0.876796
0.158838	0.966744		0.158838	0.878536
0.161192	0.968723		0.161192	0.887731
0.163545	0.966255		0.163545	0.878074
0.165898	0.964123		0.165898	0.8711
0.168251	0.963689		0.168251	0.868179
0.170604	0.957429		0.170604	0.849664
0.172957	0.955352		0.172957	0.845614
0.175311	0.958424		0.175311	0.856186
0.177664	0.960431		0.177664	0.864327
0.180017	0.965544		0.180017	0.876064
0.18237	0.96948		0.18237	0.887471
0.184723	0.970228		0.184723	0.892545
0.187076	0.97203		0.187076	0.899474
0.18943	0.972027		0.18943	0.896885
0.191783	0.971779		0.191783	0.89503
0.194136	0.971943		0.194136	0.897305
0.196489	0.97272		0.196489	0.903004
0.198842	0.975622		0.198842	0.911501
0.201195	0.976082		0.201195	0.913599
0.203549	0.974044		0.203549	0.906587
0.205902	0.971279		0.205902	0.897439
0.208255	0.968986		0.208255	0.889754
0.210608	0.968733		0.210608	0.887928
0.212961	0.96817		0.212961	0.887771
0.215314	0.966103		0.215314	0.882638
0.217668	0.962846		0.217668	0.870643
0.220021	0.961306		0.220021	0.864482
0.222374	0.95942		0.222374	0.86203
0.224727	0.956701		0.224727	0.854622
0.22708	0.952243		0.22708	0.841344
0.229433	0.946821		0.229433	0.82548
0.231787	0.942471		0.231787	0.811728
0.23414	0.938864		0.23414	0.797821
0.236493	0.935829		0.236493	0.789624
0.238846	0.932128		0.238846	0.772614
0.241199	0.921617		0.241199	0.751355
0.243552	0.912791		0.243552	0.734916
0.245906	0.906373		0.245906	0.713272
0.248259	0.89796		0.248259	0.693273
0.250612	0.882343		0.250612	0.659166
0.252965	0.862368		0.252965	0.62111
0.255318	0.712447		0.255318	0.594912
0.257671	0.732881		0.257671	0.573129
0.260024	0.741307		0.260024	0.539927
0.262378	0.736722		0.262378	0.510487
0.264731	0.742282		0.264731	0.482196
0.267084	0.74046		0.267084	0.466585
0.269437	0.728685		0.269437	0.452555
0.27179	0.713012		0.27179	0.422887
0.274143	0.696376		0.274143	0.401406
0.276497	0.675037		0.276497	0.37049
0.27885	0.648207		0.27885	0.342693
0.281203	0.623368		0.281203	0.314226
0.283556	0.599197		0.283556	0.294772
0.285909	0.584409		0.285909	0.286207
0.288262	0.562389		0.288262	0.260097
0.290616	0.538992		0.290616	0.248921
0.292969	0.521768		0.292969	0.249556
0.295322	0.514523		0.295322	0.243268
0.297675	0.485371		0.297675	0.211434
0.300028	0.443888		0.300028	0.169399
0.302381	0.408476		0.302381	0.145811
0.304735	0.389454		0.304735	0.129003
0.307088	0.377726		0.307088	0.125893
0.309441	0.363905		0.309441	0.118045
0.311794	0.343564		0.311794	0.107314
0.314147	0.313614		0.314147	0.0980724
0.3165	0.285114		0.3165	0.087125
0.318854	0.26698		0.318854	0.0702981
0.321207	0.246969		0.321207	0.0596889
0.32356	0.218073		0.32356	0.063294
0.325913	0.206317		0.325913	0.0623252
0.328266	0.196705		0.328266	0.0556931
0.330619	0.168942		0.330619	0.046479
0.332973	0.149582		0.332973	0.0448937
0.335326	0.15424		0.335326	0.04214
0.337679	0.145019		0.337679	0.0255264
0.340032	0.116955		0.340032	0.0281541
0.342385	0.0996804		0.342385	0.0172784
0.344738	0.081446		0.344738	0.0197147
0.347091	0.0760137		0.347091	0.0252319
0.349445	0.0724479		0.349445	0.0310067
0.351798	0.0633188		0.351798	0.0213296
0.354151	0.0592015		0.354151	0.00666033
0.356504	0.0473156		0.356504	0.00447815
0.358857	0.0376688		0.358857	0.0115504
0.36121	0.0387947		0.36121	0.00976857
0.363564	0.0348288		0.363564	0.0109209
0.365917	0.0284024		0.365917	0.016451
0.36827	0.0227738		0.36827	0.0166391
0.370623	0.0243491		0.370623	-0.000150593
0.372976	0.0183281		0.372976	0.00761341
0.375329	0.0179016		0.375329	0.00384656
0.377683	0.0106772		0.377683	0.000862499
0.380036	0.00118118		0.380036	0.00511776
0.382389	-0.00399138		0.382389	0.00568518
0.384742	-0.00345836		0.384742	0.00386787
0.387095	0.00606306		0.387095	0.00662031
0.389448	0.0123363		0.389448	0.00696677
0.391802	0.0143792		0.391802	0.00366044
0.394155	0.0100517		0.394155	-0.00110464
0.396508	0.00249021		0.396508	-0.000613279
0.398861	0.00810202		0.398861	-0.00190982
0.401214	0.00643991		0.401214	0.00703897
0.403567	0.00404494		0.403567	0.0137913
0.405921	0.00384282		0.405921	0.0150239
0.408274	-0.00126956		0.408274	0.00727857
0.410627	-0.00359662		0.410627	0.00798309
0.41298	-0.000335081		0.41298	-0.00470113
0.415333	0.00450669		0.415333	-0.00326344
0.417686	0.0103221		0.417686	0.00354706
0.42004	0.00691937		0.42004	0.00630123
0.422393	0.00760726		0.422393	0.00834201
0.424746	0.00937284		0.424746	0.00493392
0.427099	0.012137		0.427099	0.00448908
0.429452	0.013201		0.429452	0.00753203
0.431805	0.0058597		0.431805	0.00230421
0.434159	-0.0016774		0.434159	0.00315943
0.436512	-0.0119332		0.436512	0.00144348
0.438865	-0.011183		0.438865	0.00224165
0.441218	-0.00926427		0.441218	-0.000427695
0.443571	-0.00843113		0.443571	-0.00715313
0.445924	-0.00201191		0.445924	0.000276129
0.448277	-0.00114477		0.448277	0.00536487
0.450631	-0.00110785		0.450631	0.00562576
0.452984	-0.00326752		0.452984	0.00453668
0.455337	-0.00587736		0.455337	0.00466345
0.45769	-0.0120368		0.45769	-0.000558926
0.460043	-0.00858851		0.460043	-0.00168149
0.462396	-0.00659083		0.462396	-0.000178018
0.46475	0.000345783		0.46475	0.00164983
0.467103	0.00469201		0.467103	-0.00156833
0.469456	0.00228545		0.469456	-0.00901096
0.471809	0.00394636		0.471809	-0.00773713
0.474162	0.00303431		0.474162	-0.0013623
0.476515	0.00426594		0.476515	0.00389461
0.478869	0.00490002		0.478869	-0.000833962
0.481222	0.00917762		0.481222	-0.00115521
0.483575	0.0139196		0.483575	0.00430409
0.485928	0.00433994		0.485928	0.00449603
0.488281	-0.00146073		0.488281	-0.000816942
0.490634	-0.00030668		0.490634	-0.00097373
0.492988	0.0157774		0.492988	0.00443275
0.495341	0.0235299		0.495341	-0.000838283
0.497694	0.0156847		0.497694	-0.00169944
0.500047	0.0134333		0.500047	-0.00356888
0.5024	0.0128982		0.5024	0.000743641
0.504753	0.00129572		0.504753	0.0043593
0.507107	-0.00284872		0.507107	0.00652003
0.50946	0.00500411		0.50946	0.00749383
0.511813	-0.000753722		0.511813	0.00367195
0.514166	-0.00171449		0.514166	0.00168442
0.516519	0.000100477		0.516519	0.00353775
0.518872	2.75446e-06		0.518872	-0.000365886
0.521226	-0.00221625		0.521226	0.00566787
0.523579	-0.00171685		0.523579	0.0025345
0.525932	-0.00389145		0.525932	0.00295674
0.528285	-0.00680397		0.528285	0.00270983
0.530638	0.00113784		0.530638	0.00387951
0.532991	0.00794727		0.532991	0.000675753
0.535345	0.0110084		0.535345	0.00500298
0.537698	0.0161307		0.537698	0.00570292
0.540051	0.0125905		0.540051	0.00295348
0.542404	0.00338994		0.542404	-0.00151305
0.544757	0.00277866		0.544757	0.00223383
0.54711	0.00419498		0.54711	0.0066772
0.549463	0.00407351		0.549463	0.0048064
0.551817	0.00610211		0.551817	0.0116364
0.55417	0.00639427		0.55417	0.00743633
0.556523	0.0101382		0.556523	0.00631255
0.558876	0.0108741		0.558876	0.00900975
0.561229	0.00933595		0.561229	0.00665294
0.563582	0.00463572		0.563582	0.00374031
0.565936	0.0075876		0.565936	0.00435571
0.568289	0.00635202		0.568289	0.00859338
0.570642	0.00170849		0.570642	0.00183471
0.572995	-0.00200225		0.572995	-0.00187993
0.575348	-0.00330321		0.575348	-0.00169322
0.577701	-0.0020721		0.577701	0.000851771
0.580055	-0.00865156		0.580055	0.00326949
0.582408	-0.00672356		0.582408	0.00443911
0.584761	-0.000956675		0.584761	0.00470273
0.587114	0.004598		0.587114	0.00622486
0.589467	-0.00157606		0.589467	0.00382174
0.59182	-0.0041121		0.59182	0.00423352
0.594174	0.00420958		0.594174	0.00159547
0.596527	0.00531648		0.596527	0.000170656

## Sheet: Fig.S3c
1/resolution	masked fsc	unmasked fsc
0.0118731	0.935379	0.847961
0.0189229	0.935431	0.848154
0.0224686	0.935557	0.848647
0.0251202	0.935553	0.849047
0.0273134	0.935163	0.84919
0.029277	0.934846	0.849516
0.0309145	0.935115	0.850496
0.0324148	0.934331	0.848609
0.0337997	0.934342	0.849134
0.0350611	0.934152	0.850026
0.036385	0.934187	0.850991
0.0372945	0.933337	0.851009
0.0383827	0.932324	0.851052
0.0394338	0.929719	0.849852
0.0404706	0.928704	0.850154
0.0412839	0.926929	0.849884
0.0420731	0.926189	0.850886
0.0430566	0.924797	0.851408
0.0437601	0.92289	0.85139
0.044536	0.921773	0.851851
0.0452863	0.919554	0.850309
0.0460793	0.917979	0.850886
0.0467903	0.916803	0.852018
0.0474216	0.916154	0.853851
0.048087	0.915781	0.85575
0.0487434	0.913739	0.855946
0.0493398	0.914082	0.859431
0.0499656	0.912836	0.859894
0.0504801	0.911472	0.860554
0.0511467	0.910814	0.861329
0.0517279	0.909946	0.862439
0.0523552	0.908895	0.863642
0.0528721	0.908214	0.865602
0.0534597	0.906606	0.866238
0.0538835	0.905022	0.866183
0.0543442	0.903417	0.866321
0.0548671	0.90183	0.865716
0.0553124	0.900456	0.865971
0.0558749	0.8995	0.866582
0.0564839	0.898267	0.866901
0.0569279	0.897733	0.867146
0.0573275	0.896852	0.867091
0.0576844	0.89654	0.868622
0.0581565	0.896383	0.869849
0.0586928	0.896355	0.871074
0.0591191	0.896658	0.872307
0.0596584	0.896803	0.873773
0.0599602	0.897204	0.876377
0.0603218	0.8982	0.878723
0.0607594	0.89897	0.880879
0.0611799	0.899496	0.882229
0.0615873	0.900208	0.883266
0.061902	0.900964	0.884768
0.0623071	0.901938	0.886709
0.0627692	0.903134	0.889246
0.0631651	0.904286	0.891339
0.0635852	0.90515	0.8925
0.063931	0.906224	0.893721
0.0642721	0.907762	0.895734
0.064684	0.909156	0.897722
0.0649921	0.910756	0.900156
0.0652925	0.911604	0.900757
0.0656772	0.912876	0.901448
0.0660574	0.913849	0.902539
0.0664135	0.914775	0.903495
0.0667175	0.916013	0.904645
0.0670389	0.917148	0.90477
0.0673587	0.917592	0.904849
0.0676721	0.917979	0.904651
0.0679424	0.91842	0.904913
0.0684003	0.918819	0.9054
0.0687909	0.920471	0.908203
0.069103	0.921665	0.909398
0.069364	0.922694	0.909255
0.0696448	0.923829	0.909958
0.0699385	0.924384	0.909836
0.0703195	0.925229	0.910861
0.0706242	0.92445	0.910026
0.0708009	0.926178	0.91201
0.0711751	0.926941	0.912989
0.0714686	0.927165	0.91334
0.0717254	0.92741	0.913825
0.0720757	0.926797	0.912039
0.0723895	0.927686	0.912562
0.0726386	0.926787	0.911494
0.0729118	0.926798	0.911549
0.0731661	0.927544	0.912403
0.0735039	0.927373	0.912322
0.0737946	0.926276	0.91116
0.0740563	0.924634	0.909757
0.0743073	0.92479	0.910033
0.0744965	0.923824	0.90911
0.0747796	0.923504	0.909008
0.0750778	0.923568	0.909247
0.0753722	0.923561	0.909395
0.0757602	0.922075	0.906241
0.0760151	0.921885	0.906135
0.076236	0.920895	0.905335
0.0764587	0.920138	0.905293
0.0767917	0.92016	0.905471
0.0770099	0.919778	0.905026
0.0772501	0.919223	0.904626
0.0774409	0.918449	0.903969
0.0776798	0.917919	0.90331
0.0778964	0.917088	0.90245
0.0781733	0.916603	0.902137
0.0784075	0.915645	0.901189
0.0786001	0.914788	0.900427
0.0788887	0.914296	0.900003
0.0791879	0.913948	0.899937
0.0795035	0.913045	0.898951
0.0797265	0.911789	0.897909
0.0799113	0.911072	0.897297
0.0801496	0.91131	0.897644
0.080375	0.911446	0.898168
0.0806308	0.909763	0.896763
0.0808571	0.909566	0.896938
0.0810403	0.909541	0.897339
0.0813075	0.909668	0.897634
0.0815023	0.909373	0.897405
0.0817657	0.909445	0.897701
0.0819934	0.909101	0.897651
0.0822255	0.909294	0.898188
0.0824577	0.90959	0.898715
0.0827091	0.909478	0.898627
0.082916	0.909588	0.899167
0.0830936	0.90922	0.899242
0.0833271	0.907554	0.897402
0.0834678	0.90751	0.897666
0.0836917	0.907639	0.8981
0.0839222	0.907626	0.89887
0.0841655	0.907236	0.898588
0.0844278	0.907131	0.898748
0.0845917	0.906245	0.897892
0.0847926	0.906595	0.898242
0.0849518	0.907674	0.899564
0.0852126	0.90742	0.899659
0.0854386	0.907881	0.900258
0.0856626	0.908562	0.901086
0.0858222	0.908999	0.901652
0.0860649	0.909471	0.90241
0.0863003	0.909927	0.903202
0.0864427	0.909684	0.903349
0.0866174	0.90963	0.903823
0.0868032	0.909659	0.904202
0.0870515	0.909411	0.904544
0.0872563	0.908603	0.904103
0.0875255	0.908439	0.903765
0.0877059	0.908724	0.903413
0.0878973	0.907922	0.902927
0.0880228	0.907391	0.90257
0.0882365	0.907007	0.90249
0.0884419	0.906676	0.902314
0.0886433	0.90607	0.902095
0.088799	0.905837	0.902197
0.0889773	0.904844	0.901338
0.0892088	0.904108	0.90062
0.0894274	0.904393	0.901133
0.0896476	0.903932	0.900874
0.0898248	0.902921	0.900182
0.0900256	0.901806	0.899077
0.0901344	0.901379	0.89885
0.0902581	0.900337	0.897822
0.0904137	0.899118	0.896715
0.0905902	0.897897	0.895548
0.0908309	0.897488	0.895259
0.0910085	0.895804	0.894028
0.0911963	0.894307	0.892657
0.0913797	0.892783	0.891276
0.0915703	0.892283	0.890958
0.091789	0.891613	0.890452
0.0919768	0.890122	0.889194
0.0921928	0.889101	0.887146
0.0923353	0.888096	0.886018
0.0925306	0.887115	0.884911
0.0926758	0.885497	0.883238
0.0928984	0.884642	0.882364
0.0931007	0.883435	0.881163
0.0932459	0.883004	0.880706
0.0934065	0.88186	0.879393
0.0935539	0.880632	0.878049
0.0937037	0.880496	0.87817
0.0939018	0.879254	0.876919
0.0940524	0.87806	0.875578
0.0942329	0.876967	0.874374
0.0943622	0.876426	0.873853
0.0945342	0.875481	0.872937
0.0947381	0.874229	0.871851
0.0949044	0.872866	0.870568
0.0950851	0.872301	0.870008
0.0952387	0.873377	0.87111
0.095365	0.87206	0.86976
0.095528	0.871891	0.869595
0.0956924	0.870227	0.867917
0.0958575	0.868852	0.866542
0.0960341	0.867455	0.865137
0.0962441	0.866739	0.864397
0.0964303	0.865832	0.863505
0.0966103	0.86623	0.863828
0.0967569	0.865446	0.862468
0.0969551	0.864076	0.860938
0.0970644	0.863319	0.860164
0.0971782	0.862947	0.859874
0.0973361	0.862537	0.859432
0.097476	0.862006	0.858806
0.0976428	0.862447	0.859254
0.0977799	0.861802	0.858431
0.0980008	0.862731	0.859574
0.0981445	0.863347	0.860064
0.0983057	0.863993	0.860821
0.0984031	0.864214	0.860946
0.0985465	0.864761	0.861439
0.0987002	0.866051	0.862647
0.0989166	0.865954	0.862608
0.0990778	0.865698	0.862387
0.0992852	0.867177	0.863765
0.0994797	0.86845	0.864961
0.099642	0.869534	0.866106
0.099763	0.86942	0.865894
0.0999208	0.871451	0.867951
0.100061	0.871977	0.868554
0.100197	0.872043	0.868607
0.100309	0.873131	0.869675
0.100397	0.873618	0.870034
0.100566	0.874078	0.870457
0.100722	0.875479	0.87187
0.10089	0.875584	0.871989
0.101017	0.876064	0.87247
0.101165	0.876935	0.873397
0.101322	0.878224	0.874649
0.101466	0.878782	0.875311
0.101606	0.879297	0.875084
0.101733	0.880259	0.876333
0.101898	0.881285	0.877383
0.102095	0.882386	0.878523
0.102235	0.883076	0.879293
0.102339	0.883177	0.879528
0.10248	0.884582	0.880888
0.102621	0.8853	0.881764
0.102823	0.885475	0.882187
0.102945	0.886411	0.883342
0.103096	0.886992	0.884191
0.103204	0.887359	0.884588
0.103367	0.887935	0.885256
0.103467	0.889764	0.886997
0.103591	0.890417	0.8879
0.103727	0.890624	0.888057
0.103869	0.891468	0.888918
0.104064	0.892746	0.890369
0.104197	0.893036	0.890742
0.104323	0.893726	0.891548
0.104519	0.894146	0.892028
0.104661	0.895105	0.893605
0.104789	0.895934	0.894615
0.104953	0.896086	0.894696
0.105072	0.896296	0.894736
0.105178	0.896929	0.895274
0.105303	0.897809	0.896213
0.105438	0.89729	0.895613
0.105608	0.896932	0.89516
0.105737	0.898111	0.896283
0.10588	0.89851	0.896793
0.106005	0.89798	0.896241
0.106115	0.898101	0.896336
0.106258	0.898062	0.896321
0.106399	0.897928	0.896284
0.106555	0.897854	0.896215
0.10664	0.899312	0.897177
0.106782	0.899692	0.897582
0.106888	0.900495	0.898458
0.106999	0.8998	0.897605
0.107157	0.899567	0.897355
0.107267	0.901441	0.899219
0.107385	0.90084	0.89852
0.107539	0.901133	0.898965
0.107668	0.900309	0.898167
0.107794	0.899849	0.897757
0.107932	0.899209	0.897188
0.108055	0.900182	0.898035
0.108173	0.899889	0.897791
0.10839	0.899184	0.897125
0.108523	0.899218	0.89714
0.108632	0.898916	0.896788
0.108751	0.898877	0.896604
0.108897	0.8994	0.897249
0.109008	0.898955	0.896873
0.109084	0.898351	0.896304
0.109204	0.898922	0.897049
0.109364	0.898955	0.896991
0.109512	0.899628	0.897598
0.109617	0.899824	0.897722
0.109757	0.897492	0.895476
0.109899	0.897849	0.895793
0.110001	0.896637	0.894586
0.110146	0.897191	0.89521
0.110238	0.895962	0.894026
0.110377	0.895345	0.893484
0.110528	0.895419	0.893371
0.11063	0.894541	0.892422
0.110744	0.893507	0.891378
0.110834	0.892118	0.889874
0.110998	0.891789	0.889596
0.111104	0.892449	0.890493
0.111234	0.891604	0.889892
0.111353	0.891837	0.890342
0.111423	0.891655	0.89003
0.111534	0.890684	0.888923
0.111681	0.891493	0.889634
0.111868	0.890024	0.887997
0.112003	0.889661	0.887505
0.1121	0.889166	0.886676
0.112243	0.888805	0.886124
0.112366	0.887694	0.884933
0.11248	0.886973	0.884139
0.112573	0.886335	0.883629
0.112699	0.885892	0.88321
0.112819	0.883199	0.880352
0.112922	0.880956	0.877948
0.113061	0.878594	0.875378
0.113133	0.877151	0.873732
0.113259	0.873304	0.869743
0.113393	0.871975	0.868351
0.113537	0.87105	0.867167
0.113657	0.869611	0.865772
0.11375	0.868932	0.864984
0.113877	0.867145	0.86308
0.113955	0.864631	0.860477
0.114044	0.863011	0.858718
0.114149	0.861651	0.857322
0.114265	0.861005	0.856465
0.114392	0.85831	0.85383
0.114517	0.857758	0.853209
0.114627	0.856033	0.851398
0.114748	0.855088	0.850303
0.114836	0.854935	0.850446
0.114935	0.85376	0.849058
0.115091	0.853042	0.848177
0.115241	0.85266	0.847545
0.11537	0.851398	0.846119
0.115451	0.84968	0.8443
0.115567	0.849981	0.844235
0.115688	0.848907	0.843006
0.115859	0.847542	0.84146
0.115954	0.84702	0.840866
0.116043	0.846583	0.840368
0.116188	0.845015	0.8388
0.116307	0.844232	0.83792
0.116408	0.843641	0.837358
0.116518	0.84323	0.836925
0.116611	0.842002	0.835752
0.116736	0.841172	0.834975
0.116842	0.840857	0.834792
0.116952	0.840878	0.834866
0.117064	0.84045	0.83388
0.117163	0.839821	0.833278
0.117278	0.839774	0.833158
0.117369	0.839698	0.833211
0.117484	0.838929	0.83232
0.117576	0.839609	0.833315
0.117661	0.839392	0.833012
0.117764	0.839243	0.832911
0.117899	0.838512	0.83203
0.118051	0.838784	0.832223
0.118154	0.838472	0.831785
0.118217	0.839623	0.832742
0.118323	0.839134	0.832083
0.118441	0.840013	0.832898
0.118526	0.840009	0.832721
0.118659	0.838675	0.831524
0.118726	0.838258	0.831173
0.118808	0.838484	0.831434
0.118979	0.839199	0.832153
0.119095	0.839041	0.831889
0.119207	0.838565	0.831275
0.1193	0.838776	0.83145
0.119414	0.839539	0.831905
0.119508	0.840625	0.832944
0.119613	0.84257	0.8348
0.11974	0.844372	0.836311
0.119803	0.843345	0.835379
0.119899	0.844553	0.836734
0.120019	0.844631	0.836828
0.120142	0.845012	0.837146
0.120255	0.845808	0.837797
0.120386	0.847522	0.839713
0.120531	0.848898	0.841067
0.120606	0.849753	0.841889
0.120705	0.850621	0.842889
0.120797	0.850525	0.842564
0.12088	0.851689	0.843795
0.120956	0.8516	0.843624
0.121082	0.851539	0.843638
0.121166	0.85237	0.84459
0.121249	0.851824	0.8441
0.121359	0.851939	0.844221
0.121439	0.851409	0.843627
0.121525	0.852449	0.844576
0.12165	0.853613	0.84556
0.121777	0.853707	0.84583
0.121916	0.855059	0.847227
0.121998	0.855636	0.847787
0.122092	0.856465	0.848706
0.122227	0.858128	0.850523
0.12236	0.85681	0.848985
0.122467	0.857373	0.849164
0.122544	0.856278	0.847515
0.122665	0.855895	0.847193
0.122763	0.856003	0.847271
0.122881	0.855057	0.846328
0.122993	0.855006	0.845999
0.123069	0.853635	0.844751
0.12313	0.851862	0.842921
0.123202	0.851099	0.84237
0.12328	0.851081	0.842202
0.123393	0.849812	0.840697
0.123521	0.849243	0.839846
0.123601	0.847359	0.837511
0.1237	0.847167	0.837444
0.123769	0.846305	0.83644
0.123844	0.845125	0.835857
0.123975	0.845017	0.834824
0.124086	0.845206	0.834803
0.124176	0.843236	0.832384
0.124304	0.843695	0.832856
0.124412	0.842173	0.830926
0.124503	0.84052	0.829112
0.124571	0.840518	0.829244
0.124649	0.839147	0.827853
0.124741	0.837976	0.826633
0.124853	0.838369	0.826973
0.124969	0.836848	0.825314
0.125094	0.8364	0.824746
0.125166	0.834686	0.822796
0.12527	0.83381	0.821627
0.125359	0.833337	0.82125
0.125466	0.831318	0.818678
0.125583	0.830556	0.818058
0.125683	0.829499	0.816964
0.125791	0.828753	0.816335
0.1259	0.827772	0.815377
0.126014	0.826895	0.814468
0.126082	0.825628	0.813227
0.126141	0.824552	0.812449
0.126205	0.824651	0.8125
0.126282	0.823766	0.811748
0.126384	0.823254	0.811371
0.126461	0.822539	0.810758
0.126561	0.821108	0.809088
0.126646	0.821263	0.809108
0.126708	0.820321	0.808247
0.126811	0.820388	0.808268
0.12695	0.820194	0.808167
0.127044	0.82047	0.808463
0.12713	0.819911	0.807893
0.127229	0.81949	0.807514
0.127359	0.818382	0.806129
0.127449	0.818064	0.805558
0.127542	0.817535	0.805014
0.127643	0.81777	0.805239
0.127706	0.816991	0.80424
0.127801	0.816431	0.803666
0.127904	0.817289	0.804275
0.127999	0.816815	0.803757
0.12812	0.815191	0.801786
0.1282	0.814665	0.801195
0.128296	0.813921	0.800682
0.128418	0.81408	0.800706
0.128528	0.812682	0.799087
0.128608	0.81177	0.797994
0.128658	0.811762	0.797755
0.128729	0.811738	0.797644
0.128836	0.81035	0.795941
0.128943	0.810193	0.795651
0.12903	0.810517	0.795888
0.129157	0.811275	0.796623
0.129222	0.811231	0.796382
0.129287	0.809791	0.794866
0.129385	0.809482	0.794654
0.129486	0.808483	0.793813
0.12955	0.806714	0.792102
0.129665	0.807296	0.792619
0.129744	0.80639	0.7914
0.129841	0.806885	0.791887
0.129911	0.806897	0.79221
0.129984	0.806934	0.79218
0.130086	0.806159	0.7916
0.130166	0.804498	0.790004
0.130227	0.803706	0.790054
0.130334	0.803562	0.789427
0.130452	0.803272	0.789354
0.130554	0.802568	0.788747
0.130644	0.802085	0.788535
0.130711	0.802134	0.789058
0.130773	0.802214	0.789304
0.130854	0.802014	0.789431
0.130951	0.801412	0.78885
0.131051	0.801854	0.789368
0.131132	0.801017	0.78858
0.131199	0.800174	0.787824
0.131254	0.799866	0.787437
0.131344	0.799671	0.787099
0.131446	0.798191	0.785531
0.131556	0.799352	0.786789
0.131666	0.797944	0.78538
0.131733	0.797192	0.784583
0.131829	0.797761	0.784891
0.13193	0.797178	0.784495
0.13202	0.796818	0.78411
0.132102	0.796315	0.7835
0.132161	0.795525	0.782437
0.132241	0.795818	0.782667
0.132338	0.796386	0.782772
0.13246	0.796263	0.782483
0.132601	0.796011	0.781628
0.132683	0.794983	0.780567
0.132756	0.793835	0.779357
0.132829	0.7935	0.778626
0.132913	0.793268	0.778476
0.132987	0.792001	0.776823
0.133096	0.792006	0.776902
0.13319	0.79222	0.776145
0.133248	0.791433	0.775653
0.133359	0.792339	0.776561
0.133441	0.793834	0.778674
0.133534	0.792935	0.77769
0.133599	0.792699	0.77738
0.133652	0.793193	0.777999
0.133714	0.792054	0.776578
0.133788	0.791607	0.775725
0.133875	0.792297	0.776163
0.133952	0.790277	0.773948
0.134063	0.789966	0.773494
0.134133	0.789759	0.773098
0.134218	0.789105	0.772721
0.134314	0.790037	0.774075
0.134407	0.789444	0.773441
0.134473	0.788956	0.773071
0.134567	0.788681	0.772737
0.13464	0.787681	0.771759
0.134759	0.786535	0.770342
0.134841	0.786901	0.770775
0.134922	0.78685	0.770801
0.135032	0.786194	0.770236
0.135091	0.785716	0.769278
0.135137	0.784611	0.7682
0.135219	0.7836	0.767345
0.135318	0.783671	0.767253
0.135408	0.782681	0.766512
0.135514	0.782734	0.767004
0.13558	0.782145	0.767023
0.135636	0.781233	0.766416
0.135735	0.780646	0.765803
0.135801	0.779753	0.764743
0.135895	0.777661	0.762762
0.135976	0.776369	0.761449
0.13606	0.775012	0.760008
0.136133	0.774007	0.759235
0.136235	0.773606	0.759176
0.136323	0.772859	0.758304
0.136423	0.771865	0.757353
0.136504	0.769331	0.755929
0.136568	0.768582	0.755252
0.136628	0.767565	0.754397
0.136713	0.76596	0.752314
0.136811	0.764688	0.750876
0.136885	0.763971	0.749812
0.136982	0.761891	0.747587
0.137041	0.760888	0.746324
0.137111	0.760197	0.745602
0.137184	0.759621	0.744711
0.137248	0.75977	0.744719
0.137371	0.759211	0.74394
0.137448	0.760398	0.745122
0.137497	0.760107	0.744698
0.137557	0.75969	0.744281
0.137649	0.757367	0.741738
0.137714	0.756254	0.740846
0.137799	0.756741	0.741315
0.137884	0.756316	0.740819
0.13796	0.755976	0.740307
0.138036	0.756206	0.74047
0.138131	0.75513	0.739509
0.138195	0.754401	0.739208
0.138286	0.754697	0.739308
0.138371	0.755257	0.739606
0.138436	0.754483	0.739272
0.138512	0.75388	0.738699
0.138613	0.753503	0.738584
0.138711	0.753586	0.737944
0.1388	0.754131	0.738423
0.138878	0.753815	0.738106
0.138942	0.753784	0.738164
0.139004	0.753923	0.738306
0.13909	0.753065	0.73698
0.139188	0.75251	0.736013
0.13926	0.752743	0.735884
0.139341	0.753841	0.736617
0.13942	0.754154	0.736702
0.139505	0.755738	0.738033
0.139602	0.757488	0.739584
0.139659	0.758325	0.740366
0.139759	0.758136	0.740209
0.139817	0.759564	0.741723
0.139873	0.75966	0.741816
0.139942	0.759851	0.74161
0.140029	0.762577	0.743838
0.140088	0.761774	0.742813
0.140184	0.763051	0.743916
0.140277	0.765339	0.746051
0.14033	0.766454	0.746669
0.140407	0.767705	0.747412
0.140511	0.76819	0.747244
0.140616	0.768762	0.748048
0.140691	0.769537	0.74844
0.140737	0.769924	0.748918
0.140793	0.771479	0.750393
0.140863	0.773647	0.752561
0.140945	0.77464	0.753552
0.141022	0.774977	0.753871
0.141122	0.775778	0.754673
0.141201	0.777017	0.755321
0.141239	0.777631	0.75603
0.141351	0.778381	0.756957
0.141413	0.778094	0.756811
0.141478	0.778019	0.756342
0.141548	0.777445	0.755792
0.14163	0.777674	0.75622
0.14169	0.776995	0.755212
0.141778	0.777352	0.755849
0.141852	0.778188	0.75703
0.141901	0.778167	0.757149
0.141972	0.778949	0.757751
0.142055	0.779685	0.759289
0.142123	0.779357	0.758878
0.142196	0.779592	0.759101
0.142263	0.779348	0.758802
0.142358	0.778698	0.758117
0.14246	0.779576	0.758793
0.142555	0.780033	0.758895
0.14262	0.780043	0.759674
0.142689	0.780785	0.760551
0.142791	0.78019	0.759687
0.142895	0.78068	0.759818
0.142953	0.780254	0.759786
0.143	0.780873	0.760945
0.143044	0.781764	0.761957
0.143098	0.781562	0.76173
0.143191	0.780745	0.760955
0.143244	0.781481	0.761301
0.143306	0.780815	0.760528
0.143373	0.780057	0.759273
0.143444	0.780109	0.759124
0.143491	0.779816	0.758848
0.143552	0.780012	0.759054
0.143621	0.780094	0.758827
0.143731	0.780467	0.759024
0.143844	0.779362	0.757524
0.143917	0.779982	0.757751
0.143994	0.779545	0.757251
0.144074	0.778679	0.756144
0.144141	0.7799	0.756934
0.144196	0.780439	0.756218
0.144287	0.779479	0.754747
0.144371	0.777777	0.752351
0.14442	0.777616	0.751815
0.144476	0.77861	0.752819
0.144573	0.779241	0.753333
0.144644	0.778695	0.752408
0.144732	0.778225	0.751995
0.144829	0.778997	0.752225
0.144889	0.778614	0.751958
0.144937	0.778668	0.751968
0.144989	0.778168	0.751239
0.145051	0.777419	0.750417
0.145157	0.776527	0.749442
0.145249	0.776396	0.749146
0.145311	0.777283	0.750458
0.145386	0.778011	0.750929
0.145465	0.777119	0.749752
0.145539	0.776044	0.748697
0.145611	0.776534	0.749269
0.145698	0.775953	0.748829
0.145754	0.776066	0.748903
0.145804	0.777026	0.749684
0.145899	0.77573	0.748634
0.146003	0.775875	0.749025
0.146065	0.776722	0.749791
0.14613	0.776347	0.749246
0.146173	0.777318	0.750375
0.146245	0.776671	0.749904
0.146319	0.775451	0.749411
0.146381	0.776353	0.750384
0.146455	0.775543	0.749446
0.146538	0.775864	0.74971
0.146607	0.777095	0.750869
0.146647	0.777957	0.752121
0.146717	0.77831	0.752776
0.146782	0.778351	0.75305
0.146834	0.780219	0.75487
0.146911	0.779401	0.754438
0.147002	0.779262	0.754887
0.147083	0.779066	0.754902
0.147133	0.779138	0.75525
0.14718	0.778817	0.75482
0.14726	0.779642	0.755459
0.147322	0.780064	0.755807
0.147401	0.779803	0.756111
0.147454	0.779478	0.755992
0.147508	0.779504	0.756337
0.147552	0.777821	0.754482
0.147633	0.777165	0.754475
0.14771	0.776789	0.754674
0.147775	0.776605	0.755461
0.14786	0.775988	0.754875
0.147935	0.776382	0.755841
0.148013	0.776607	0.756162
0.148125	0.776538	0.756201
0.14821	0.776218	0.756509
0.148262	0.77572	0.75643
0.148328	0.777617	0.758802
0.148395	0.778461	0.759753
0.148473	0.778187	0.760167
0.148541	0.778384	0.760397
0.148589	0.779287	0.76195
0.148657	0.778578	0.761445
0.148732	0.779556	0.763215
0.148792	0.78095	0.765502
0.148846	0.780791	0.765209
0.148917	0.781698	0.766279
0.149005	0.78251	0.766708
0.149101	0.783131	0.766704
0.14919	0.782693	0.766314
0.149247	0.78339	0.767456
0.149311	0.78335	0.766965
0.14938	0.783934	0.767897
0.149439	0.78531	0.769238
0.149493	0.785178	0.768781
0.149567	0.785615	0.769139
0.149623	0.78647	0.770369
0.149673	0.786637	0.770759
0.149722	0.787054	0.770144
0.149766	0.787254	0.770418
0.149858	0.78899	0.772333
0.149922	0.789254	0.773416
0.149972	0.789845	0.7733
0.150046	0.79056	0.774129
0.150115	0.790354	0.773856
0.150174	0.790642	0.773574
0.150228	0.790097	0.772867
0.15032	0.789542	0.772043
0.150395	0.789166	0.771182
0.150449	0.789315	0.770991
0.150536	0.790571	0.771629
0.150588	0.790554	0.771036
0.150654	0.790116	0.770362
0.150728	0.789882	0.769471
0.1508	0.789495	0.768758
0.150891	0.792102	0.771619
0.150952	0.792904	0.772108
0.151008	0.792794	0.771845
0.151092	0.792542	0.771129
0.151168	0.790541	0.768804
0.151222	0.790326	0.767886
0.151301	0.790851	0.768209
0.151363	0.791219	0.768128
0.151413	0.791374	0.768215
0.151468	0.792285	0.768529
0.151534	0.79139	0.767113
0.151612	0.791354	0.766364
0.151679	0.791595	0.766008
0.151757	0.790335	0.764638
0.151831	0.791601	0.765466
0.151877	0.790434	0.764017
0.151932	0.790372	0.763602
0.15199	0.78945	0.762141
0.152045	0.789207	0.761394
0.152138	0.789252	0.76113
0.152225	0.789453	0.760922
0.152273	0.788612	0.759487
0.152315	0.789078	0.75991
0.152363	0.789004	0.759171
0.152444	0.787846	0.757305
0.152546	0.787039	0.756099
0.152623	0.787826	0.756565
0.152685	0.786344	0.754775
0.152741	0.787004	0.755222
0.152803	0.786098	0.754178
0.152859	0.784602	0.752522
0.152918	0.785019	0.753181
0.152991	0.78371	0.751588
0.153093	0.783383	0.750617
0.153146	0.784005	0.750808
0.153212	0.783604	0.75
0.153279	0.784872	0.750964
0.153328	0.785404	0.7517
0.153382	0.785239	0.751798
0.153446	0.785083	0.751184
0.153521	0.785177	0.750878
0.153577	0.785514	0.751013
0.153626	0.783401	0.749256
0.153683	0.783267	0.748903
0.153742	0.783237	0.748616
0.153822	0.783593	0.749015
0.153889	0.782775	0.747989
0.153941	0.783026	0.748681
0.153982	0.782522	0.748214
0.154029	0.782798	0.748799
0.154078	0.782033	0.748241
0.154158	0.782317	0.748785
0.154216	0.781543	0.748038
0.15431	0.781699	0.748315
0.154375	0.782107	0.748909
0.15443	0.781271	0.748048
0.154492	0.781396	0.747916
0.154549	0.781538	0.748281
0.154609	0.78141	0.748181
0.154673	0.781114	0.748407
0.154714	0.781083	0.748658
0.154789	0.780837	0.749094
0.154855	0.78061	0.749247
0.154938	0.779546	0.747929
0.154997	0.779256	0.748275
0.155058	0.779028	0.747946
0.155124	0.779429	0.748729
0.155192	0.779241	0.748558
0.155234	0.780313	0.749575
0.155286	0.779981	0.748659
0.155341	0.779627	0.747566
0.155417	0.780796	0.748595
0.155474	0.781355	0.748934
0.155557	0.780846	0.748682
0.155635	0.780514	0.749038
0.15568	0.78138	0.749961
0.155747	0.781037	0.749833
0.155819	0.781286	0.750027
0.155891	0.782529	0.751158
0.155971	0.782161	0.750735
0.156027	0.782407	0.75085
0.1561	0.783191	0.75163
0.156169	0.783527	0.752348
0.156222	0.783337	0.752599
0.156289	0.784039	0.753603
0.156347	0.784574	0.754289
0.156436	0.782635	0.752444
0.156509	0.781609	0.750452
0.15655	0.782675	0.751753
0.156609	0.781946	0.750771
0.156676	0.782192	0.750912
0.156731	0.783042	0.752036
0.156783	0.784412	0.753038
0.156841	0.784311	0.752705
0.156885	0.785598	0.753876
0.156931	0.785574	0.753821
0.157006	0.785606	0.754291
0.157064	0.78543	0.754156
0.157133	0.786243	0.754494
0.157185	0.786582	0.755031
0.157248	0.786388	0.754489
0.157298	0.784244	0.751805
0.157339	0.782957	0.750532
0.157386	0.78323	0.750418
0.157457	0.783304	0.750489
0.157516	0.783661	0.751021
0.157593	0.783815	0.75125
0.157675	0.783901	0.751431
0.157737	0.784545	0.752316
0.157794	0.785091	0.752634
0.157867	0.78409	0.75176
0.157943	0.784499	0.752277
0.158009	0.786079	0.754123
0.158073	0.786454	0.754743
0.158113	0.78675	0.754955
0.158145	0.786412	0.754787
0.158196	0.787599	0.756076
0.158261	0.788077	0.756718
0.158341	0.788662	0.757635
0.158404	0.789592	0.758693
0.15847	0.789906	0.75901
0.158542	0.789805	0.758867
0.158586	0.789856	0.759209
0.158655	0.789173	0.758576
0.15873	0.790148	0.760141
0.158793	0.79058	0.760902
0.158847	0.791871	0.762376
0.1589	0.792187	0.763308
0.15894	0.793355	0.764709
0.158995	0.793863	0.765734
0.159056	0.794145	0.766234
0.159126	0.794797	0.767215
0.159192	0.795059	0.767217
0.159253	0.796255	0.768516
0.159325	0.79704	0.769818
0.159377	0.797341	0.770469
0.159417	0.797435	0.770983
0.159484	0.797065	0.770889
0.159534	0.797193	0.771147
0.159588	0.797588	0.771772
0.159644	0.79723	0.77187
0.159697	0.79729	0.772129
0.159764	0.796943	0.772031
0.159804	0.797544	0.772774
0.159866	0.79806	0.773694
0.159958	0.797265	0.773221
0.160022	0.796731	0.772721
0.160085	0.797574	0.774099
0.160129	0.798063	0.774957
0.160173	0.797416	0.774785
0.160222	0.796848	0.774247
0.160287	0.797028	0.774349
0.160328	0.796791	0.774135
0.160374	0.797351	0.774774
0.16043	0.79673	0.77423
0.160508	0.796796	0.77394
0.160569	0.798275	0.77573
0.160609	0.797909	0.775526
0.160662	0.797835	0.77527
0.160747	0.799493	0.77725
0.160834	0.800325	0.778259
0.160892	0.799893	0.778185
0.160952	0.799114	0.776733
0.161016	0.799907	0.777066
0.161087	0.800958	0.777821
0.161152	0.801488	0.778324
0.1612	0.802642	0.779473
0.161269	0.802196	0.778608
0.161336	0.803113	0.779333
0.161377	0.803231	0.779021
0.161418	0.803995	0.779303
0.161455	0.803894	0.778852
0.161493	0.805404	0.780305
0.16156	0.805665	0.780701
0.161617	0.805765	0.7803
0.161672	0.807067	0.781373
0.161747	0.806489	0.780561
0.161829	0.806387	0.780061
0.161902	0.805958	0.77946
0.161949	0.805045	0.778904
0.161994	0.804675	0.778315
0.162063	0.804959	0.778969
0.162109	0.804576	0.77841
0.162161	0.803027	0.77588
0.162217	0.803215	0.775452
0.162279	0.803913	0.775892
0.162352	0.804253	0.775695
0.162409	0.804642	0.775568
0.162459	0.805183	0.776415
0.162521	0.804962	0.776299
0.162572	0.805585	0.776321
0.162611	0.804861	0.775025
0.162666	0.804125	0.773757
0.162732	0.803311	0.772607
0.162805	0.803777	0.77299
0.162852	0.802892	0.77216
0.162903	0.802658	0.771775
0.162967	0.801942	0.769951
0.163015	0.801877	0.769557
0.163071	0.801588	0.769282
0.163131	0.80191	0.769497
0.163193	0.801797	0.769417
0.163262	0.801732	0.769493
0.163331	0.802457	0.770456
0.163391	0.802606	0.770344
0.163415	0.803552	0.771343
0.163478	0.803913	0.771407
0.163551	0.80379	0.771278
0.16361	0.804333	0.771537
0.163648	0.804494	0.771142
0.163714	0.804201	0.770627
0.163775	0.80467	0.770933
0.163833	0.804446	0.77102
0.163895	0.803613	0.770152
0.163957	0.804041	0.770428
0.164	0.805472	0.771787
0.164061	0.804355	0.770638
0.164113	0.803542	0.769565
0.164156	0.803952	0.769991
0.164201	0.804267	0.770228
0.164238	0.803672	0.769619
0.164295	0.803356	0.769257
0.164339	0.803359	0.7693
0.164391	0.803895	0.769854
0.164455	0.803888	0.769825
0.164538	0.803782	0.769747
0.164591	0.803799	0.770055
0.16463	0.803766	0.770098
0.16468	0.803359	0.769513
0.164751	0.803599	0.769637
0.164812	0.803227	0.769429
0.164862	0.803126	0.769574
0.164927	0.803504	0.770082
0.164984	0.80346	0.769896
0.165038	0.803371	0.769715
0.165108	0.803501	0.770093
0.165178	0.803865	0.770258
0.165231	0.803773	0.770061
0.1653	0.803246	0.769655
0.165352	0.802635	0.768869
0.165393	0.80196	0.768364
0.165464	0.80225	0.768705
0.165532	0.803247	0.769539
0.165584	0.803907	0.770513
0.165645	0.8036	0.770474
0.165706	0.804083	0.77153
0.165756	0.80358	0.771147
0.165785	0.803566	0.771487
0.165838	0.803397	0.771031
0.1659	0.803454	0.770805
0.165952	0.803823	0.770753
0.166018	0.805052	0.771727
0.166066	0.803856	0.770152
0.16611	0.804646	0.77106
0.166136	0.804016	0.770306
0.166176	0.805252	0.771364
0.166213	0.805398	0.771369
0.166267	0.804759	0.770795
0.166337	0.805651	0.771794
0.166377	0.806534	0.773298
0.166429	0.806018	0.77283
0.166504	0.806168	0.772922
0.166544	0.806261	0.772685
0.166585	0.808506	0.775012
0.166665	0.808239	0.774777
0.166762	0.80772	0.774466
0.166816	0.80806	0.774252
0.166862	0.807554	0.773881
0.166913	0.808475	0.775464
0.166952	0.807563	0.774153
0.166996	0.807974	0.774693
0.167052	0.807433	0.773873
0.167096	0.807629	0.773455
0.167149	0.805883	0.77126
0.167221	0.805177	0.770481
0.167273	0.80454	0.769905
0.167314	0.803473	0.768604
0.167358	0.802303	0.767306
0.1674	0.802298	0.766913
0.167453	0.802266	0.766477
0.167518	0.802733	0.766287
0.167584	0.8024	0.765766
0.167668	0.801526	0.76464
0.167717	0.800973	0.763894
0.167765	0.800827	0.764242
0.167811	0.800217	0.763222
0.167865	0.798331	0.761359
0.167915	0.797409	0.760126
0.167979	0.797222	0.759951
0.168042	0.796938	0.759284
0.168103	0.795665	0.757344
0.16813	0.794322	0.755817
0.168185	0.793845	0.755603
0.168236	0.793868	0.755178
0.168277	0.794324	0.755749
0.168336	0.792512	0.753601
0.168413	0.791276	0.751773
0.168467	0.790667	0.750534
0.168509	0.790339	0.750133
0.168557	0.788782	0.748216
0.168638	0.787442	0.746679
0.168692	0.787002	0.746299
0.168751	0.786328	0.745687
0.168825	0.786022	0.745195
0.168885	0.784419	0.742993
0.168948	0.783769	0.74203
0.169	0.78137	0.739253
0.169055	0.780034	0.73784
0.169104	0.779544	0.73717
0.169157	0.778338	0.734948
0.169219	0.777483	0.734554
0.169262	0.776531	0.733948
0.169299	0.774533	0.731406
0.169361	0.774327	0.730479
0.169418	0.773393	0.72941
0.169458	0.771678	0.72761
0.16951	0.769655	0.725328
0.169556	0.769562	0.724961
0.169607	0.768711	0.724033
0.169656	0.767785	0.722868
0.169694	0.766514	0.721112
0.169727	0.766485	0.721065
0.169784	0.766172	0.721292
0.169838	0.765119	0.720295
0.169891	0.764495	0.719933
0.169951	0.763308	0.71916
0.169994	0.763395	0.71883
0.170031	0.762424	0.718181
0.170087	0.761965	0.718
0.170152	0.762279	0.719188
0.170207	0.762333	0.719465
0.170254	0.762279	0.718852
0.170313	0.762128	0.718421
0.170372	0.761038	0.717026
0.170416	0.760731	0.717099
0.170466	0.760309	0.717032
0.170539	0.760396	0.717067
0.170587	0.759152	0.716144
0.170637	0.758792	0.71586
0.170693	0.758094	0.715306
0.170752	0.758385	0.71599
0.170788	0.758605	0.715799
0.170826	0.759002	0.71626
0.170856	0.758009	0.715907
0.170901	0.759079	0.717362
0.170942	0.760705	0.719126
0.170987	0.759833	0.718013
0.171025	0.76012	0.718214
0.171097	0.761298	0.719578
0.171163	0.762642	0.721132
0.171221	0.762326	0.720492
0.171274	0.76243	0.720897
0.171321	0.762752	0.7217
0.171384	0.763751	0.723212
0.171442	0.764449	0.724312
0.171495	0.765042	0.725579
0.171547	0.765524	0.726523
0.171581	0.765384	0.727009
0.171644	0.766822	0.728651
0.171721	0.766679	0.729074
0.171774	0.767089	0.729492
0.171845	0.767317	0.730188
0.171891	0.768017	0.731071
0.171922	0.770181	0.733686
0.171951	0.769757	0.733133
0.171987	0.771011	0.734242
0.172062	0.771647	0.734927
0.172122	0.772442	0.735652
0.172155	0.773442	0.736534
0.172211	0.774931	0.737395
0.172266	0.776489	0.739086
0.172308	0.777473	0.739889
0.172344	0.778698	0.74166
0.172396	0.77979	0.743508
0.172487	0.781702	0.745617
0.172539	0.7825	0.746261
0.172567	0.784135	0.748309
0.172618	0.784737	0.7488
0.17266	0.786814	0.751304
0.172702	0.78839	0.75296
0.172779	0.789399	0.754755
0.172827	0.789409	0.754983
0.172864	0.790798	0.75649
0.172918	0.791766	0.757062
0.172985	0.793983	0.76063
0.173036	0.795991	0.762116
0.173082	0.796641	0.762952
0.17315	0.799052	0.764802
0.173207	0.800074	0.766431
0.173263	0.800399	0.766283
0.173314	0.801038	0.766334
0.173376	0.802041	0.767497
0.173412	0.802628	0.768205
0.173439	0.803498	0.768775
0.173478	0.803807	0.769033
0.173533	0.803334	0.768212
0.173585	0.804349	0.768781
0.173638	0.805996	0.770351
0.173689	0.807153	0.77141
0.173732	0.806971	0.770771
0.173787	0.807828	0.771554
0.17382	0.808231	0.771418
0.173874	0.808055	0.77062
0.173946	0.808087	0.770055
0.173986	0.809212	0.770701
0.174027	0.81086	0.771967
0.174076	0.810117	0.770919
0.174133	0.8106	0.771107
0.174175	0.810661	0.770716
0.174213	0.810297	0.769373
0.174257	0.811408	0.770584
0.17431	0.811313	0.769762
0.174361	0.811623	0.769595
0.174404	0.81294	0.77111
0.174473	0.812311	0.770029
0.174524	0.812594	0.769969
0.17457	0.812602	0.769372
0.174616	0.813	0.769633
0.174674	0.812554	0.768823
0.174711	0.815229	0.771642
0.174763	0.815769	0.772241
0.174827	0.81598	0.772665
0.174883	0.815955	0.773187
0.174922	0.81519	0.771854
0.174959	0.815711	0.772147
0.175008	0.815637	0.772054
0.17506	0.815594	0.771659
0.175125	0.815076	0.771487
0.175196	0.815033	0.771309
0.175243	0.815072	0.771135
0.175286	0.814425	0.769542
0.175327	0.813895	0.769109
0.175365	0.813573	0.769086
0.175435	0.813105	0.768578
0.175502	0.813459	0.769211
0.17556	0.813212	0.76887
0.175621	0.813137	0.768849
0.175668	0.812703	0.768155
0.175701	0.812466	0.767637
0.175753	0.812369	0.767568
0.175781	0.814129	0.769436
0.175818	0.813781	0.769269
0.175865	0.813119	0.768851
0.175906	0.814006	0.769933
0.17596	0.813875	0.770106
0.176008	0.812694	0.769075
0.176044	0.811453	0.768161
0.176076	0.812498	0.769792
0.176142	0.813341	0.770731
0.176199	0.811866	0.768941
0.176255	0.811398	0.768838
0.176309	0.811769	0.76952
0.176359	0.811978	0.769462
0.176402	0.811776	0.769863
0.176434	0.811992	0.770336
0.176495	0.810879	0.769529
0.176554	0.811159	0.769868
0.1766	0.810555	0.769604
0.176634	0.81129	0.77066
0.176709	0.810548	0.770081
0.176747	0.811323	0.770652
0.176777	0.812367	0.77233
0.176826	0.812289	0.772398
0.176878	0.812588	0.773269
0.176951	0.812682	0.773791
0.17699	0.812077	0.773353
0.177043	0.812639	0.774473
0.177111	0.813103	0.775297
0.177144	0.813453	0.776467
0.177191	0.813237	0.776608
0.177239	0.813505	0.777232
0.177288	0.814187	0.778307
0.177349	0.815011	0.779622
0.1774	0.814642	0.779332
0.177438	0.815196	0.780045
0.177476	0.814763	0.779815
0.177514	0.815342	0.780667
0.177547	0.816505	0.781672
0.177582	0.816608	0.782129
0.17763	0.817006	0.782367
0.177674	0.817225	0.783148
0.177706	0.817963	0.78367
0.177755	0.817513	0.783113
0.177817	0.817689	0.783564
0.177852	0.817556	0.783768
0.177914	0.817923	0.783109
0.177965	0.81752	0.782927
0.178016	0.818201	0.783822
0.178068	0.817847	0.78372
0.178109	0.816568	0.781889
0.178144	0.817411	0.782981
0.178201	0.817857	0.784209
0.178239	0.81809	0.784248
0.178267	0.819014	0.785169
0.178333	0.819357	0.785332
0.178386	0.819386	0.785417
0.178428	0.819838	0.785531
0.178467	0.819623	0.78528
0.178533	0.819574	0.784894
0.178585	0.819008	0.784087
0.178632	0.819153	0.784504
0.178694	0.818964	0.784105
0.178746	0.819256	0.784616
0.178786	0.819338	0.784605
0.178816	0.81946	0.784577
0.178876	0.819635	0.784361
0.178932	0.818543	0.783031
0.178969	0.818972	0.783767
0.179017	0.819824	0.784505
0.179091	0.820161	0.784837
0.17916	0.821401	0.786313
0.179213	0.820872	0.785873
0.179249	0.821429	0.786324
0.179296	0.821672	0.786265
0.179334	0.821869	0.786239
0.179367	0.822349	0.786736
0.179423	0.822041	0.786458
0.179487	0.822958	0.787824
0.179524	0.823313	0.788459
0.179566	0.824634	0.790159
0.179621	0.822815	0.788259
0.179655	0.822739	0.788106
0.179692	0.823338	0.788907
0.179725	0.822692	0.787756
0.179767	0.823376	0.788401
0.179822	0.82413	0.789661
0.179875	0.823887	0.78902
0.179912	0.824332	0.789615
0.179974	0.824199	0.78925
0.180015	0.825604	0.790754
0.180051	0.825934	0.791161
0.180095	0.826327	0.791954
0.180141	0.826728	0.79232
0.180179	0.826799	0.792293
0.180214	0.827169	0.793055
0.18027	0.827456	0.793007
0.180313	0.828469	0.794344
0.180372	0.828636	0.794172
0.180404	0.828851	0.79453
0.180441	0.830081	0.796043
0.180488	0.8309	0.797362
0.180548	0.830376	0.796941
0.180595	0.83171	0.798312
0.180664	0.833337	0.800432
0.180727	0.832352	0.799611
0.180777	0.833207	0.800344
0.180809	0.833478	0.800798
0.180853	0.834489	0.801922
0.180912	0.834564	0.801857
0.18096	0.834378	0.801933
0.181012	0.835312	0.803361
0.181064	0.835389	0.803258
0.181098	0.836268	0.804457
0.18113	0.836163	0.804902
0.181161	0.835207	0.803787
0.181206	0.835079	0.803631
0.181259	0.835478	0.803582
0.181299	0.836611	0.804599
0.181355	0.837406	0.805727
0.181403	0.83703	0.805339
0.181459	0.837333	0.806049
0.181492	0.836785	0.805722
0.181535	0.83597	0.804629
0.181612	0.835859	0.804471
0.181674	0.835559	0.803941
0.181717	0.835278	0.803499
0.181754	0.836116	0.80422
0.181807	0.836585	0.804379
0.181839	0.836329	0.80417
0.181879	0.836631	0.804208
0.181914	0.837243	0.804823
0.181974	0.836761	0.804069
0.182031	0.836509	0.803807
0.182069	0.836065	0.803419
0.182114	0.837057	0.804254
0.182157	0.836674	0.803654
0.182196	0.837517	0.80482
0.182244	0.837368	0.805216
0.182294	0.836345	0.804157
0.182345	0.836897	0.804912
0.182394	0.837311	0.805491
0.182433	0.838008	0.80609
0.182502	0.837943	0.806212
0.182553	0.838699	0.807352
0.182577	0.838805	0.807488
0.18262	0.839969	0.809059
0.182679	0.839057	0.808504
0.182702	0.839577	0.809355
0.182733	0.840508	0.810501
0.182777	0.840709	0.810952
0.182825	0.841194	0.811807
0.182858	0.839879	0.810991
0.182896	0.840106	0.811173
0.182925	0.840077	0.811388
0.182961	0.839097	0.810187
0.183001	0.838716	0.809604
0.18305	0.839188	0.810178
0.183089	0.838536	0.809816
0.183121	0.838413	0.809818
0.183179	0.838278	0.809831
0.183237	0.838473	0.810564
0.183276	0.838517	0.810588
0.183309	0.839706	0.811922
0.183377	0.839971	0.812253
0.183437	0.840425	0.813108
0.183487	0.840876	0.813643
0.183522	0.84049	0.813541
0.183562	0.841063	0.814768
0.183601	0.841085	0.814423
0.183625	0.841079	0.814479
0.183661	0.842178	0.815787
0.183705	0.842205	0.81619
0.183761	0.843803	0.817995
0.183805	0.844593	0.819184
0.183864	0.84566	0.82071
0.183918	0.845488	0.820619
0.183959	0.845717	0.821027
0.184001	0.846277	0.821641
0.184039	0.846379	0.821583
0.18411	0.846317	0.821382
0.184159	0.846634	0.821787
0.184201	0.847101	0.822606
0.184272	0.847848	0.823455
0.184324	0.847647	0.822973
0.184353	0.848753	0.82413
0.184405	0.849281	0.825158
0.184446	0.848043	0.823334
0.184483	0.848328	0.823574
0.184525	0.849317	0.82447
0.184567	0.850361	0.825927
0.18461	0.849764	0.824902
0.184643	0.849824	0.824906
0.184678	0.850372	0.82507
0.184703	0.850749	0.825319
0.184757	0.850736	0.825857
0.184804	0.851178	0.826104
0.184849	0.852414	0.827631
0.184886	0.852596	0.827827
0.184955	0.852752	0.82836
0.185005	0.853896	0.829989
0.185046	0.854043	0.83025
0.185082	0.855129	0.831263
0.185135	0.85547	0.831624
0.185197	0.854661	0.8304
0.185238	0.855126	0.830812
0.185272	0.856421	0.83239
0.185324	0.856301	0.832227
0.185374	0.856627	0.8324
0.185415	0.855592	0.830993
0.185467	0.855419	0.83027
0.185527	0.855501	0.8301
0.185573	0.854794	0.828769
0.185606	0.855516	0.829505
0.185644	0.854735	0.828464
0.1857	0.854838	0.828584
0.185733	0.855505	0.828993
0.185759	0.855626	0.829117
0.185811	0.855446	0.828892
0.185859	0.854219	0.827611
0.185892	0.853755	0.826909
0.185931	0.853315	0.826209
0.185984	0.852961	0.825706
0.186032	0.853488	0.826602
0.186063	0.853256	0.82613
0.186099	0.853908	0.826601
0.186132	0.853808	0.826449
0.186182	0.853296	0.825618
0.186247	0.853662	0.825996
0.186279	0.852881	0.825181
0.186338	0.854207	0.826713
0.186368	0.85433	0.827061
0.1864	0.854016	0.8265
0.186433	0.853903	0.826342
0.186479	0.854082	0.826312
0.186527	0.854341	0.82651
0.186574	0.853883	0.826036
0.186617	0.854296	0.826421
0.186659	0.854236	0.826278
0.186717	0.854592	0.826104
0.186762	0.854738	0.826537
0.186798	0.854437	0.826157
0.186838	0.854691	0.826731
0.186897	0.854503	0.826696
0.18696	0.854651	0.826834
0.187001	0.855476	0.827496
0.187038	0.855214	0.827638
0.187076	0.855681	0.828563
0.187105	0.855853	0.828383
0.187143	0.855729	0.828182
0.187184	0.85446	0.826747
0.187224	0.853884	0.825884
0.18727	0.854599	0.826302
0.187314	0.855044	0.826864
0.187358	0.855274	0.827383
0.187408	0.855467	0.827494
0.187449	0.85554	0.82752
0.187474	0.856045	0.828134
0.187507	0.856295	0.828221
0.187551	0.856262	0.827894
0.187603	0.85666	0.828309
0.187663	0.856964	0.828949
0.187706	0.857143	0.828727
0.187756	0.857396	0.829094
0.187805	0.857039	0.828734
0.187838	0.856892	0.828528
0.187878	0.857113	0.828705
0.187922	0.857472	0.829316
0.187955	0.857673	0.829597
0.188004	0.857783	0.829343
0.188037	0.857839	0.829383
0.188079	0.858132	0.829901
0.188126	0.85819	0.829706
0.18817	0.858381	0.82983
0.1882	0.857405	0.828547
0.188226	0.857006	0.827818
0.188277	0.856244	0.826437
0.188326	0.856318	0.826614
0.188352	0.856749	0.826988
0.188407	0.856688	0.826717
0.188471	0.856559	0.826313
0.188499	0.856979	0.826509
0.188536	0.856858	0.826159
0.188583	0.857272	0.826049
0.188633	0.856256	0.825029
0.188682	0.85622	0.825158
0.188732	0.856296	0.825002
0.188772	0.855932	0.824507
0.188814	0.856788	0.825646
0.188853	0.856678	0.825823
0.188891	0.856213	0.825196
0.188952	0.856763	0.825462
0.188996	0.857017	0.826045
0.189036	0.857885	0.827298
0.189083	0.857667	0.827229
0.189144	0.857746	0.827743
0.189189	0.85886	0.828549
0.189225	0.859183	0.828854
0.189264	0.859151	0.828669
0.189315	0.858953	0.828499
0.189364	0.859051	0.828618
0.18939	0.858319	0.827229
0.189432	0.85798	0.826838
0.189476	0.857115	0.825944
0.189519	0.85709	0.82612
0.189551	0.857836	0.827345
0.189588	0.857083	0.826364
0.189638	0.856863	0.826231
0.189679	0.856734	0.826215
0.189716	0.856851	0.82613
0.189761	0.857415	0.826718
0.189801	0.857658	0.827197
0.189848	0.857978	0.827554
0.189881	0.858575	0.828457
0.189898	0.858406	0.828034
0.18993	0.858877	0.828474
0.189984	0.858649	0.828148
0.190029	0.85813	0.827824
0.190063	0.857802	0.827418
0.190103	0.858207	0.827807
0.190148	0.85832	0.827911
0.190186	0.858205	0.827894
0.190219	0.859159	0.829165
0.190245	0.859596	0.829397
0.190269	0.85954	0.829116
0.190314	0.859893	0.829533
0.190367	0.859778	0.829302
0.19041	0.860674	0.830063
0.190448	0.861546	0.831071
0.190509	0.861788	0.831369
0.190558	0.862154	0.832138
0.190594	0.861388	0.831113
0.190644	0.860738	0.830257
0.190683	0.86123	0.83088
0.19071	0.862039	0.831765
0.190753	0.861976	0.83177
0.190794	0.862246	0.832109
0.190847	0.86275	0.832694
0.190883	0.863154	0.833137
0.190912	0.863116	0.833247
0.190946	0.863566	0.834193
0.191015	0.864557	0.835189
0.191065	0.865912	0.836792
0.191103	0.866532	0.837414
0.191153	0.866373	0.837287
0.1912	0.866978	0.838061
0.191239	0.866972	0.83798
0.191275	0.867558	0.838379
0.191311	0.867844	0.838377
0.191355	0.86856	0.839311
0.191392	0.868218	0.838909
0.19143	0.868634	0.839312
0.191464	0.868967	0.83996
0.191507	0.86796	0.839268
0.191551	0.867965	0.839022
0.191588	0.867547	0.838119
0.191634	0.867854	0.83855
0.191689	0.868132	0.839212
0.191741	0.867581	0.838597
0.191795	0.86708	0.838166
0.19183	0.867185	0.838488
0.191879	0.8675	0.83846
0.19192	0.867205	0.837772
0.191942	0.867261	0.837695
0.191985	0.86744	0.837929
0.192042	0.867639	0.838158
0.19209	0.868333	0.839156
0.192134	0.868272	0.838735
0.192163	0.868309	0.838666
0.192202	0.86871	0.838936
0.192238	0.868704	0.838879
0.192272	0.868301	0.838339
0.192306	0.869057	0.838547
0.192354	0.869374	0.838896
0.192401	0.869146	0.83856
0.192439	0.869224	0.838512
0.192473	0.869087	0.83822
0.192519	0.86938	0.83881
0.192567	0.869193	0.838163
0.192602	0.868411	0.837258
0.192644	0.868226	0.837022
0.192682	0.868622	0.837561
0.192722	0.868141	0.837198
0.19278	0.868248	0.83742
0.192819	0.868074	0.837471
0.192858	0.868049	0.837356
0.192908	0.868316	0.837701
0.192943	0.868291	0.83792
0.192976	0.868715	0.838013
0.193036	0.867837	0.837046
0.193076	0.868432	0.837871
0.193121	0.868875	0.838374
0.193164	0.867807	0.837203
0.193199	0.867557	0.836768
0.193233	0.867453	0.836487
0.193273	0.867877	0.836952
0.193306	0.867778	0.836416
0.193328	0.86757	0.836072
0.193363	0.868211	0.836803
0.193401	0.867577	0.836386
0.193444	0.86773	0.836348
0.193479	0.868084	0.836681
0.193531	0.868387	0.837199
0.193567	0.868802	0.837513
0.19359	0.869038	0.837403
0.19362	0.869542	0.837739
0.193669	0.869494	0.837849
0.193725	0.870164	0.838892
0.193769	0.870094	0.838477
0.193808	0.870288	0.838397
0.193843	0.87081	0.838855
0.193892	0.870918	0.83888
0.193937	0.870424	0.838197
0.193968	0.870303	0.838149
0.194025	0.86986	0.837462
0.194062	0.869206	0.837086
0.194102	0.868869	0.836981
0.19413	0.86893	0.836889
0.19418	0.869045	0.836789
0.194221	0.869452	0.837239
0.194253	0.869186	0.837342
0.194294	0.869587	0.837783
0.19433	0.869858	0.838081
0.194376	0.869691	0.837618
0.19442	0.869762	0.837659
0.194448	0.870192	0.837823
0.194482	0.870508	0.838262
0.194531	0.870187	0.838025
0.194566	0.8698	0.837783
0.1946	0.869602	0.837577
0.194642	0.869651	0.837802
0.19469	0.869696	0.837853
0.194733	0.869819	0.838034
0.194773	0.870595	0.838942
0.194818	0.870887	0.839465
0.19485	0.870215	0.83908
0.19488	0.870362	0.839336
0.194919	0.870099	0.838962
0.194959	0.870897	0.84001
0.194993	0.871057	0.840204
0.195034	0.871492	0.840889
0.195081	0.871838	0.841443
0.195116	0.872157	0.841852
0.195151	0.87124	0.841033
0.195185	0.870957	0.840784
0.195236	0.871342	0.84117
0.195268	0.870752	0.840659
0.195293	0.870851	0.841421
0.195322	0.870879	0.841983
0.195366	0.870022	0.840996
0.195411	0.869681	0.84091
0.195448	0.869422	0.840426
0.195477	0.868963	0.839839
0.195527	0.869052	0.840299
0.195583	0.869107	0.840632
0.19562	0.870394	0.842158
0.195658	0.870421	0.84235
0.195708	0.869909	0.841961
0.195745	0.869901	0.841562
0.19578	0.870466	0.842145
0.195821	0.870763	0.842665
0.195862	0.870974	0.842832
0.195902	0.870256	0.842828
0.195936	0.87024	0.843084
0.195956	0.870111	0.843489
0.196011	0.869576	0.842954
0.196064	0.869065	0.84254
0.196112	0.868408	0.841715
0.196186	0.867559	0.840827
0.196248	0.867858	0.841122
0.196278	0.867475	0.840859
0.19631	0.866847	0.840136
0.196342	0.867015	0.840485
0.196392	0.866791	0.840873
0.196435	0.86588	0.840187
0.196462	0.866148	0.840807
0.196503	0.865969	0.84086
0.196552	0.866225	0.841455
0.196578	0.865372	0.840556
0.196608	0.865169	0.840503
0.196635	0.86538	0.840819
0.196671	0.86556	0.840926
0.196703	0.865172	0.840619
0.196733	0.865411	0.841085
0.196767	0.865444	0.841461
0.196802	0.865627	0.841719
0.19683	0.866269	0.842113
0.196863	0.865896	0.841752
0.196922	0.865317	0.841211
0.196948	0.864687	0.840941
0.196972	0.865186	0.841333
0.197007	0.865015	0.84077
0.197061	0.864653	0.840435
0.1971	0.864546	0.840448
0.19715	0.865831	0.842022
0.197192	0.866899	0.843354
0.197233	0.86671	0.843028
0.197267	0.866886	0.843469
0.197301	0.867073	0.843902
0.197333	0.866938	0.843937
0.197398	0.867124	0.844167
0.197437	0.867023	0.844272
0.197468	0.86724	0.844355
0.197523	0.867736	0.844696
0.197576	0.867945	0.844879
0.197607	0.868264	0.845202
0.197643	0.868135	0.845428
0.197685	0.868728	0.845905
0.197718	0.868517	0.845375
0.197761	0.868614	0.845347
0.197798	0.869032	0.845778
0.197836	0.868854	0.845834
0.197882	0.869375	0.846476
0.19792	0.869468	0.846638
0.197953	0.86937	0.84654
0.197996	0.869935	0.847422
0.198045	0.870615	0.84799
0.198078	0.87149	0.848774
0.198122	0.872594	0.850054
0.198165	0.873341	0.850897
0.198191	0.873692	0.851371
0.198217	0.874121	0.851727
0.198252	0.874602	0.852328
0.198291	0.875155	0.852687
0.198329	0.875344	0.853159
0.198379	0.875987	0.854042
0.198407	0.875754	0.853972
0.198432	0.876299	0.854307
0.198474	0.877205	0.855196
0.198522	0.877766	0.856072
0.198553	0.878328	0.85658
0.198578	0.878634	0.856835
0.198609	0.878826	0.856756
0.198661	0.879332	0.857114
0.198731	0.879344	0.856888
0.198777	0.879395	0.856782
0.198809	0.880178	0.857377
0.198858	0.880634	0.857802
0.198892	0.881605	0.858735
0.198919	0.88113	0.858168
0.198956	0.881092	0.858246
0.198998	0.881459	0.85863
0.19903	0.88143	0.858239
0.199063	0.881043	0.858018
0.199102	0.882131	0.859179
0.199144	0.882853	0.859931
0.19919	0.882786	0.860136
0.199218	0.882689	0.860096
0.199251	0.882643	0.85978
0.199286	0.882671	0.85941
0.199324	0.883228	0.860028
0.19936	0.883344	0.859869
0.199404	0.883919	0.860784
0.19944	0.884233	0.861365
0.199486	0.884248	0.861371
0.199526	0.884397	0.861491
0.19957	0.883604	0.860768
0.19961	0.884388	0.862069
0.199647	0.884142	0.861771
0.199691	0.884188	0.862207
0.199746	0.883944	0.862054
0.199792	0.883343	0.861123
0.199823	0.88321	0.861081
0.199858	0.883984	0.861611
0.199881	0.883746	0.861103
0.199895	0.883447	0.860223
0.199935	0.883727	0.860441
0.199974	0.884543	0.861141
0.200003	0.884492	0.860731
0.200036	0.885173	0.861666
0.200062	0.884595	0.861081
0.200119	0.8847	0.86084
0.200154	0.884504	0.860804
0.200177	0.883818	0.859867
0.200217	0.882871	0.858764
0.200247	0.883194	0.859016
0.20029	0.882262	0.857808
0.200336	0.881825	0.857154
0.200376	0.881103	0.856297
0.200405	0.881805	0.856819
0.200431	0.882113	0.857247
0.200461	0.881515	0.856665
0.200504	0.881035	0.856432
0.200535	0.881266	0.856658
0.200585	0.880934	0.856113
0.200633	0.880644	0.855738
0.200669	0.880114	0.854701
0.200707	0.879255	0.853971
0.200732	0.879646	0.854073
0.200765	0.879252	0.853417
0.200805	0.879313	0.853041
0.200832	0.879059	0.852645
0.200854	0.879028	0.852644
0.200883	0.879335	0.852957
0.200937	0.879555	0.852988
0.200987	0.878376	0.851423
0.201032	0.877095	0.849736
0.20109	0.87728	0.849766
0.201135	0.877239	0.849419
0.201171	0.876731	0.84876
0.201202	0.87602	0.847601
0.201232	0.875749	0.84688
0.201293	0.87601	0.84695
0.201338	0.876109	0.847029
0.201369	0.875614	0.846466
0.201423	0.875039	0.845825
0.201456	0.875256	0.846393
0.20148	0.87572	0.846479
0.201502	0.875265	0.845884
0.201521	0.874953	0.845642
0.201551	0.875193	0.846093
0.201592	0.875134	0.846119
0.201655	0.87513	0.845998
0.201708	0.873888	0.844658
0.201745	0.874048	0.845078
0.201792	0.874328	0.845726
0.201817	0.874959	0.846515
0.201853	0.874432	0.84573
0.201886	0.873588	0.844712
0.201933	0.872999	0.844056
0.201969	0.872995	0.84384
0.202005	0.873178	0.843533
0.202042	0.872758	0.843067
0.202082	0.872851	0.842813
0.20212	0.873183	0.842962
0.202156	0.873141	0.842431
0.202184	0.872827	0.842167
0.202222	0.872817	0.842029
0.202256	0.87222	0.841513
0.202292	0.872475	0.841912
0.202333	0.872588	0.841675
0.202382	0.872083	0.841303
0.202429	0.871396	0.840469
0.202451	0.87194	0.841101
0.202478	0.871712	0.841154
0.20252	0.871575	0.841234
0.202558	0.871491	0.841218
0.202587	0.871398	0.84116
0.202612	0.871101	0.841022
0.202643	0.870114	0.840326
0.202671	0.870836	0.84136
0.202714	0.87104	0.842059
0.20277	0.871267	0.842622
0.202792	0.87101	0.842803
0.202817	0.871167	0.842978
0.202857	0.870997	0.842999
0.202895	0.87055	0.842628
0.202925	0.870479	0.84259
0.202964	0.870731	0.842998
0.203008	0.871381	0.843972
0.203044	0.872883	0.845786
0.203082	0.872637	0.845912
0.203111	0.872612	0.846218
0.203142	0.872983	0.84673
0.203184	0.873389	0.847408
0.203232	0.873566	0.847654
0.203262	0.873894	0.847868
0.203286	0.874176	0.848197
0.203325	0.873783	0.847525
0.203385	0.87429	0.848038
0.203421	0.874796	0.848393
0.203457	0.874909	0.848469
0.203495	0.875594	0.849155
0.203543	0.875677	0.849335
0.203579	0.875412	0.848908
0.203613	0.875262	0.848997
0.203639	0.875475	0.84962
0.20366	0.87588	0.850274
0.203701	0.875468	0.849928
0.203743	0.875359	0.850258
0.203772	0.87507	0.849961
0.203811	0.875409	0.850375
0.203851	0.874956	0.850396
0.203874	0.875494	0.851277
0.203908	0.876256	0.852503
0.203949	0.877034	0.85328
0.203992	0.877027	0.853039
0.20403	0.877882	0.853966
0.204072	0.878265	0.854498
0.204106	0.879032	0.855094
0.20414	0.878376	0.854491
0.204183	0.878282	0.854269
0.204215	0.87899	0.854899
0.204235	0.879429	0.855262
0.204271	0.8789	0.85462
0.204337	0.878905	0.854507
0.204373	0.878979	0.854098
0.204401	0.878802	0.85406
0.204444	0.879488	0.855183
0.204481	0.879093	0.854871
0.204511	0.879291	0.854867
0.204554	0.879212	0.854634
0.204595	0.879065	0.854445
0.20463	0.879235	0.85443
0.20467	0.878966	0.85416
0.204696	0.878844	0.854115
0.204719	0.879296	0.854647
0.204759	0.879464	0.854763
0.204803	0.879169	0.854522
0.204837	0.878767	0.854289
0.204866	0.878303	0.85342
0.204902	0.878528	0.853684
0.204958	0.878552	0.853836
0.205002	0.878623	0.853679
0.205032	0.877832	0.852267
0.205067	0.877592	0.85195
0.205113	0.877753	0.852008
0.20516	0.876564	0.85048
0.205197	0.876256	0.850131
0.205228	0.876204	0.84991
0.205265	0.876862	0.850384
0.205297	0.876123	0.849381
0.205331	0.875898	0.848981
0.205377	0.875491	0.848681
0.205424	0.875724	0.849022
0.205458	0.875118	0.848121
0.205494	0.874575	0.847039
0.20553	0.873785	0.84574
0.205569	0.873745	0.845668
0.205612	0.87452	0.846529
0.205644	0.87428	0.846027
0.205664	0.874015	0.845873
0.205691	0.874226	0.846449
0.205732	0.873644	0.845588
0.205766	0.873525	0.845463
0.205798	0.872864	0.844906
0.205826	0.872852	0.845133
0.205863	0.872951	0.844791
0.205896	0.872472	0.844311
0.205933	0.872581	0.844355
0.205964	0.872423	0.844181
0.205993	0.871842	0.84346
0.206014	0.871807	0.843431
0.206061	0.872271	0.843936
0.206094	0.871637	0.843058
0.206123	0.871293	0.842838
0.20615	0.871007	0.842388
0.206196	0.870606	0.841875
0.206224	0.87041	0.841903
0.206253	0.870626	0.842001
0.206284	0.871136	0.842228
0.206318	0.87052	0.841571
0.206353	0.869804	0.840442
0.206379	0.869426	0.839932
0.206426	0.870458	0.840831
0.20647	0.8707	0.840894
0.206498	0.870691	0.840601
0.20655	0.870571	0.840335
0.206583	0.871538	0.841345
0.206606	0.8718	0.841479
0.206642	0.87119	0.840636
0.206692	0.870376	0.839857
0.206731	0.870949	0.840363
0.206766	0.871621	0.840884
0.2068	0.871723	0.840641
0.206827	0.871081	0.839787
0.20686	0.871821	0.840498
0.20688	0.871976	0.840591
0.206906	0.872333	0.840812
0.206938	0.872264	0.840625
0.206969	0.87224	0.840515
0.207003	0.872723	0.841254
0.207047	0.872842	0.841311
0.207085	0.872432	0.840939
0.207131	0.872583	0.840983
0.207173	0.872661	0.841198
0.207198	0.87321	0.841921
0.207221	0.873536	0.842113
0.207246	0.87416	0.842938
0.207277	0.874399	0.84326
0.207324	0.875766	0.844532
0.207379	0.875882	0.844623
0.207425	0.875692	0.844363
0.207451	0.875578	0.844028
0.207499	0.875695	0.844103
0.207531	0.87631	0.844472
0.207555	0.876033	0.844051
0.207593	0.875884	0.8441
0.207657	0.875644	0.843722
0.207694	0.875756	0.843952
0.207733	0.875422	0.84376
0.207767	0.876771	0.844973
0.207797	0.876549	0.84476
0.207823	0.876478	0.844752
0.207854	0.876051	0.84424
0.207879	0.876559	0.844969
0.207898	0.877	0.845869
0.20794	0.87702	0.846062
0.207981	0.877756	0.84705
0.208008	0.877245	0.846201
0.208038	0.877313	0.846052
0.208084	0.877109	0.845821
0.208123	0.87724	0.846075
0.208158	0.877582	0.846344
0.208189	0.876613	0.845186
0.208226	0.875925	0.844229
0.208256	0.875739	0.843996
0.208287	0.875494	0.843505
0.208335	0.875171	0.842984
0.208367	0.875618	0.843255
0.208416	0.875606	0.843177
0.208447	0.875424	0.843026
0.208474	0.875486	0.842774
[truncated: 45,639 more rows]

## Sheet: Fig.S4a
				Blots
				Erlin1
				Erlin2 - light
				Erlin2 - dark

## Sheet: Fig. S4b
				Blots
				Erlin1
				Erlin2
				Sec61β

## Sheet: Fig. S5b
				Blots
				Erlin2
				Erlin1
				Erlin1 - dark
				Erlin2
				Erlin1

## Sheet: Fig. S5c
				Blots
				Erlin1
				Erlin2
				Erlin2-dark
				Erlin1
				Erlin2

## Sheet: Fig. S5d
				Blots
				Flag
				Erlin1
				Note: same as Fig. S5b, but flipped and cropped around different lanes
				Erlin2
				Note: same as Fig. S5b, but flipped and cropped around different lanes
				Erlin2 (Flag PD)
				Ponceau
				input (left)
				Flag PD (right, flipped)

[truncated: 7 more sheets: Fig. S5e, Fig.S6c, Fig.S6d, Fig.S8a, Fig.S8d, Fig.S10e, Fig. S10f]
